# Supplementary material for: Timing of Diapause Initiation and Overwintering Conditions Alter Gene Expression Profiles in Megachile rotundata
Source: Front Physiol. 2022 Mar 8;13:844820. doi: 10.3389/fphys.2022.844820 (PMC8957994; doi:10.3389/fphys.2022.844820)
Supplement: Supplementary file 3 [file Table_2.XLSX]

## Sheet: CPYNUM2_SAS_INPUT
Gene	ShortGene	Copy_No	Sample	Temp Treatment	Month	Month_Code	Season	SeasonCode	ST
(AKH) gonadotropin-releasing hormone II receptor (LOC100882851)	AKH	365.45	EF-NOV-1	F	NOV	1	Early	0	Early_F
(AKH) gonadotropin-releasing hormone II receptor (LOC100882851)	AKH	316.62	EF-NOV-2	F	NOV	1	Early	0	Early_F
(AKH) gonadotropin-releasing hormone II receptor (LOC100882851)	AKH	335.66	EF-NOV-4	F	NOV	1	Early	0	Early_F
(AKH) gonadotropin-releasing hormone II receptor (LOC100882851)	AKH	283.03	EF-NOV-6	F	NOV	1	Early	0	Early_F
(AKH) gonadotropin-releasing hormone II receptor (LOC100882851)	AKH	263.1	EF-DEC-3	F	DEC	2	Early	0	Early_F
(AKH) gonadotropin-releasing hormone II receptor (LOC100882851)	AKH	251.94	EF-DEC-4	F	DEC	2	Early	0	Early_F
(AKH) gonadotropin-releasing hormone II receptor (LOC100882851)	AKH	278.3	EF-DEC-5	F	DEC	2	Early	0	Early_F
(AKH) gonadotropin-releasing hormone II receptor (LOC100882851)	AKH	302.74	EF-DEC-6	F	DEC	2	Early	0	Early_F
(AKH) gonadotropin-releasing hormone II receptor (LOC100882851)	AKH	148.52	EF-JAN-4	F	JAN	3	Early	0	Early_F
(AKH) gonadotropin-releasing hormone II receptor (LOC100882851)	AKH	305.37	EF-JAN-5	F	JAN	3	Early	0	Early_F
(AKH) gonadotropin-releasing hormone II receptor (LOC100882851)	AKH	281.66	EF-JAN-5	F	JAN	3	Early	0	Early_F
(AKH) gonadotropin-releasing hormone II receptor (LOC100882851)	AKH	316	EF-JAN-6	F	JAN	3	Early	0	Early_F
(AKH) gonadotropin-releasing hormone II receptor (LOC100882851)	AKH	143.51	EF-FEB-1	F	FEB	4	Early	0	Early_F
(AKH) gonadotropin-releasing hormone II receptor (LOC100882851)	AKH	238.72	EF-FEB-2	F	FEB	4	Early	0	Early_F
(AKH) gonadotropin-releasing hormone II receptor (LOC100882851)	AKH	236.41	EF-FEB-3	F	FEB	4	Early	0	Early_F
(AKH) gonadotropin-releasing hormone II receptor (LOC100882851)	AKH	422.72	EF-FEB-6	F	FEB	4	Early	0	Early_F
(AKH) gonadotropin-releasing hormone II receptor (LOC100882851)	AKH	232.68	EF-MAR-4	F	MAR	5	Early	0	Early_F
(AKH) gonadotropin-releasing hormone II receptor (LOC100882851)	AKH	280.09	EF-MAR-5	F	MAR	5	Early	0	Early_F
(AKH) gonadotropin-releasing hormone II receptor (LOC100882851)	AKH	243.68	EF-MAR-6	F	MAR	5	Early	0	Early_F
(AKH) gonadotropin-releasing hormone II receptor (LOC100882851)	AKH	110.21	EF-MAR-7	F	MAR	5	Early	0	Early_F
(AKH) gonadotropin-releasing hormone II receptor (LOC100882851)	AKH	139.57	EF-APR-1	F	APR	6	Early	0	Early_F
(AKH) gonadotropin-releasing hormone II receptor (LOC100882851)	AKH	154.54	EF-APR-2	F	APR	6	Early	0	Early_F
(AKH) gonadotropin-releasing hormone II receptor (LOC100882851)	AKH	160.63	EF-APR-3	F	APR	6	Early	0	Early_F
(AKH) gonadotropin-releasing hormone II receptor (LOC100882851)	AKH	167.77	EF-APR-4	F	APR	6	Early	0	Early_F
(AKH) gonadotropin-releasing hormone II receptor (LOC100882851)	AKH	198.92	EF-MAY-1	F	MAY	7	Early	0	Early_F
(AKH) gonadotropin-releasing hormone II receptor (LOC100882851)	AKH	99.29	EF-MAY-4	F	MAY	7	Early	0	Early_F
(AKH) gonadotropin-releasing hormone II receptor (LOC100882851)	AKH	167.54	EF-MAY-5	F	MAY	7	Early	0	Early_F
(AKH) gonadotropin-releasing hormone II receptor (LOC100882851)	AKH	52.2	EF-MAY-6	F	MAY	7	Early	0	Early_F
(AKH) gonadotropin-releasing hormone II receptor (LOC100882851)	AKH	64.89	EF-JUN-1	F	JUN	8	Early	0	Early_F
(AKH) gonadotropin-releasing hormone II receptor (LOC100882851)	AKH	103.27	EF-JUN-2	F	JUN	8	Early	0	Early_F
(AKH) gonadotropin-releasing hormone II receptor (LOC100882851)	AKH	106.65	EF-JUN-3	F	JUN	8	Early	0	Early_F
(AKH) gonadotropin-releasing hormone II receptor (LOC100882851)	AKH	43.28	EF-JUN-4	F	JUN	8	Early	0	Early_F
(AKH) gonadotropin-releasing hormone II receptor (LOC100882851)	AKH	248.57	EC-NOV-3	C	NOV	1	Early	0	Early_C
(AKH) gonadotropin-releasing hormone II receptor (LOC100882851)	AKH	232.89	EC-NOV-4	C	NOV	1	Early	0	Early_C
(AKH) gonadotropin-releasing hormone II receptor (LOC100882851)	AKH	247.47	EC-NOV-5	C	NOV	1	Early	0	Early_C
(AKH) gonadotropin-releasing hormone II receptor (LOC100882851)	AKH	254.38	EC-NOV-6	C	NOV	1	Early	0	Early_C
(AKH) gonadotropin-releasing hormone II receptor (LOC100882851)	AKH	450.75	EC-DEC-2	C	DEC	2	Early	0	Early_C
(AKH) gonadotropin-releasing hormone II receptor (LOC100882851)	AKH	363.72	EC-DEC-4	C	DEC	2	Early	0	Early_C
(AKH) gonadotropin-releasing hormone II receptor (LOC100882851)	AKH	219.7	EC-DEC-5	C	DEC	2	Early	0	Early_C
(AKH) gonadotropin-releasing hormone II receptor (LOC100882851)	AKH	236.33	EC-DEC-6	C	DEC	2	Early	0	Early_C
(AKH) gonadotropin-releasing hormone II receptor (LOC100882851)	AKH	173.13	EC-JAN-2	C	JAN	3	Early	0	Early_C
(AKH) gonadotropin-releasing hormone II receptor (LOC100882851)	AKH	237.08	EC-JAN-4	C	JAN	3	Early	0	Early_C
(AKH) gonadotropin-releasing hormone II receptor (LOC100882851)	AKH	374.55	EC-JAN-5	C	JAN	3	Early	0	Early_C
(AKH) gonadotropin-releasing hormone II receptor (LOC100882851)	AKH	332.69	EC-JAN-6	C	JAN	3	Early	0	Early_C
(AKH) gonadotropin-releasing hormone II receptor (LOC100882851)	AKH	200.86	EC-FEB-1	C	FEB	4	Early	0	Early_C
(AKH) gonadotropin-releasing hormone II receptor (LOC100882851)	AKH	178.04	EC-FEB-2	C	FEB	4	Early	0	Early_C
(AKH) gonadotropin-releasing hormone II receptor (LOC100882851)	AKH	159.23	EC-FEB-4	C	FEB	4	Early	0	Early_C
(AKH) gonadotropin-releasing hormone II receptor (LOC100882851)	AKH	204.82	EC-FEB-6	C	FEB	4	Early	0	Early_C
(AKH) gonadotropin-releasing hormone II receptor (LOC100882851)	AKH	125.42	EC-MAR-4	C	MAR	5	Early	0	Early_C
(AKH) gonadotropin-releasing hormone II receptor (LOC100882851)	AKH	137.27	EC-MAR-5	C	MAR	5	Early	0	Early_C
(AKH) gonadotropin-releasing hormone II receptor (LOC100882851)	AKH	189.65	EC-MAR-6	C	MAR	5	Early	0	Early_C
(AKH) gonadotropin-releasing hormone II receptor (LOC100882851)	AKH	193.84	EC-MAR-8	C	MAR	5	Early	0	Early_C
(AKH) gonadotropin-releasing hormone II receptor (LOC100882851)	AKH	165.95	EC-APR-1	C	APR	6	Early	0	Early_C
(AKH) gonadotropin-releasing hormone II receptor (LOC100882851)	AKH	148.26	EC-APR-2	C	APR	6	Early	0	Early_C
(AKH) gonadotropin-releasing hormone II receptor (LOC100882851)	AKH	190.11	EC-APR-3	C	APR	6	Early	0	Early_C
(AKH) gonadotropin-releasing hormone II receptor (LOC100882851)	AKH	113.61	EC-APR-6	C	APR	6	Early	0	Early_C
(AKH) gonadotropin-releasing hormone II receptor (LOC100882851)	AKH	86.8	EC-MAY-1	C	MAY	7	Early	0	Early_C
(AKH) gonadotropin-releasing hormone II receptor (LOC100882851)	AKH	118.46	EC-MAY-2	C	MAY	7	Early	0	Early_C
(AKH) gonadotropin-releasing hormone II receptor (LOC100882851)	AKH	131.33	EC-MAY-3	C	MAY	7	Early	0	Early_C
(AKH) gonadotropin-releasing hormone II receptor (LOC100882851)	AKH	274.9	EC-MAY-4	C	MAY	7	Early	0	Early_C
(AKH) gonadotropin-releasing hormone II receptor (LOC100882851)	AKH	86.51	EC-JUN-1	C	JUN	8	Early	0	Early_C
(AKH) gonadotropin-releasing hormone II receptor (LOC100882851)	AKH	125.51	EC-JUN-2	C	JUN	8	Early	0	Early_C
(AKH) gonadotropin-releasing hormone II receptor (LOC100882851)	AKH	63.87	EC-JUN-4	C	JUN	8	Early	0	Early_C
(AKH) gonadotropin-releasing hormone II receptor (LOC100882851)	AKH	160.43	EC-JUN-6	C	JUN	8	Early	0	Early_C
(AKH) gonadotropin-releasing hormone II receptor (LOC100882851)	AKH	240.72	LF NOV 1	F	NOV	1	Late	1	Late_F
(AKH) gonadotropin-releasing hormone II receptor (LOC100882851)	AKH	222.29	LF NOV 2	F	NOV	1	Late	1	Late_F
(AKH) gonadotropin-releasing hormone II receptor (LOC100882851)	AKH	181.47	LF NOV 3	F	NOV	1	Late	1	Late_F
(AKH) gonadotropin-releasing hormone II receptor (LOC100882851)	AKH	337.01	LF NOV 4	F	NOV	1	Late	1	Late_F
(AKH) gonadotropin-releasing hormone II receptor (LOC100882851)	AKH	111.64	LF DEC 1	F	DEC	2	Late	1	Late_F
(AKH) gonadotropin-releasing hormone II receptor (LOC100882851)	AKH	136.95	LF DEC 2	F	DEC	2	Late	1	Late_F
(AKH) gonadotropin-releasing hormone II receptor (LOC100882851)	AKH	246.1	LF DEC 3	F	DEC	2	Late	1	Late_F
(AKH) gonadotropin-releasing hormone II receptor (LOC100882851)	AKH	174.49	LF DEC 4	F	DEC	2	Late	1	Late_F
(AKH) gonadotropin-releasing hormone II receptor (LOC100882851)	AKH	243.35	LF JAN 1B	F	JAN	3	Late	1	Late_F
(AKH) gonadotropin-releasing hormone II receptor (LOC100882851)	AKH	275.81	LF JAN 2	F	JAN	3	Late	1	Late_F
(AKH) gonadotropin-releasing hormone II receptor (LOC100882851)	AKH	134.08	LF JAN 3	F	JAN	3	Late	1	Late_F
(AKH) gonadotropin-releasing hormone II receptor (LOC100882851)	AKH	178.49	LF JAN 4	F	JAN	3	Late	1	Late_F
(AKH) gonadotropin-releasing hormone II receptor (LOC100882851)	AKH	198.44	LF FEB 1	F	FEB	4	Late	1	Late_F
(AKH) gonadotropin-releasing hormone II receptor (LOC100882851)	AKH	33.81	LF FEB 2	F	FEB	4	Late	1	Late_F
(AKH) gonadotropin-releasing hormone II receptor (LOC100882851)	AKH	190	LF FEB 3	F	FEB	4	Late	1	Late_F
(AKH) gonadotropin-releasing hormone II receptor (LOC100882851)	AKH	119.77	LF FEB 4	F	FEB	4	Late	1	Late_F
(AKH) gonadotropin-releasing hormone II receptor (LOC100882851)	AKH	107.7	LF MAR 1	F	MAR	5	Late	1	Late_F
(AKH) gonadotropin-releasing hormone II receptor (LOC100882851)	AKH	147.69	LF MAR 2	F	MAR	5	Late	1	Late_F
(AKH) gonadotropin-releasing hormone II receptor (LOC100882851)	AKH	96.94	LF MAR 3	F	MAR	5	Late	1	Late_F
(AKH) gonadotropin-releasing hormone II receptor (LOC100882851)	AKH	122.45	LF MAR 4	F	MAR	5	Late	1	Late_F
(AKH) gonadotropin-releasing hormone II receptor (LOC100882851)	AKH	107.14	LF APR 1	F	APR	6	Late	1	Late_F
(AKH) gonadotropin-releasing hormone II receptor (LOC100882851)	AKH	77.67	LF APR 2	F	APR	6	Late	1	Late_F
(AKH) gonadotropin-releasing hormone II receptor (LOC100882851)	AKH	167.15	LF APR 3	F	APR	6	Late	1	Late_F
(AKH) gonadotropin-releasing hormone II receptor (LOC100882851)	AKH	128.69	LF APR 4	F	APR	6	Late	1	Late_F
(AKH) gonadotropin-releasing hormone II receptor (LOC100882851)	AKH	76.71	LF MAY 1	F	MAY	7	Late	1	Late_F
(AKH) gonadotropin-releasing hormone II receptor (LOC100882851)	AKH	92.45	LF MAY 2	F	MAY	7	Late	1	Late_F
(AKH) gonadotropin-releasing hormone II receptor (LOC100882851)	AKH	83.1	LF MAY 3	F	MAY	7	Late	1	Late_F
(AKH) gonadotropin-releasing hormone II receptor (LOC100882851)	AKH	120.8	LF MAY 4	F	MAY	7	Late	1	Late_F
(AKH) gonadotropin-releasing hormone II receptor (LOC100882851)	AKH	59.26	LF JUN 1	F	JUN	8	Late	1	Late_F
(AKH) gonadotropin-releasing hormone II receptor (LOC100882851)	AKH	26.85	LF JUN 2	F	JUN	8	Late	1	Late_F
(AKH) gonadotropin-releasing hormone II receptor (LOC100882851)	AKH	48.27	LF JUN 3	F	JUN	8	Late	1	Late_F
(AKH) gonadotropin-releasing hormone II receptor (LOC100882851)	AKH	39.32	LF JUN 4	F	JUN	8	Late	1	Late_F
(AKH) gonadotropin-releasing hormone II receptor (LOC100882851)	AKH	157.18	LC NOV 1	C	NOV	1	Late	1	Late_C
(AKH) gonadotropin-releasing hormone II receptor (LOC100882851)	AKH	359.21	LC NOV 2	C	NOV	1	Late	1	Late_C
(AKH) gonadotropin-releasing hormone II receptor (LOC100882851)	AKH	145.35	LC NOV 3	C	NOV	1	Late	1	Late_C
(AKH) gonadotropin-releasing hormone II receptor (LOC100882851)	AKH	313.9	LC NOV 4	C	NOV	1	Late	1	Late_C
(AKH) gonadotropin-releasing hormone II receptor (LOC100882851)	AKH	141.92	LC DEC 1	C	DEC	2	Late	1	Late_C
(AKH) gonadotropin-releasing hormone II receptor (LOC100882851)	AKH	268.98	LC DEC 2	C	DEC	2	Late	1	Late_C
(AKH) gonadotropin-releasing hormone II receptor (LOC100882851)	AKH	424.88	LC DEC 3	C	DEC	2	Late	1	Late_C
(AKH) gonadotropin-releasing hormone II receptor (LOC100882851)	AKH	188.76	LC DEC 4	C	DEC	2	Late	1	Late_C
(AKH) gonadotropin-releasing hormone II receptor (LOC100882851)	AKH	170.4	LC JAN 1	C	JAN	3	Late	1	Late_C
(AKH) gonadotropin-releasing hormone II receptor (LOC100882851)	AKH	230.48	LC JAN 2	C	JAN	3	Late	1	Late_C
(AKH) gonadotropin-releasing hormone II receptor (LOC100882851)	AKH	218.22	LC JAN 3	C	JAN	3	Late	1	Late_C
(AKH) gonadotropin-releasing hormone II receptor (LOC100882851)	AKH	224.71	LC JAN 4	C	JAN	3	Late	1	Late_C
(AKH) gonadotropin-releasing hormone II receptor (LOC100882851)	AKH	173.3	LC FEB 1	C	FEB	4	Late	1	Late_C
(AKH) gonadotropin-releasing hormone II receptor (LOC100882851)	AKH	166.06	LC FEB 2	C	FEB	4	Late	1	Late_C
(AKH) gonadotropin-releasing hormone II receptor (LOC100882851)	AKH	102.06	LC FEB 3	C	FEB	4	Late	1	Late_C
(AKH) gonadotropin-releasing hormone II receptor (LOC100882851)	AKH	182.24	LC FEB 4	C	FEB	4	Late	1	Late_C
(AKH) gonadotropin-releasing hormone II receptor (LOC100882851)	AKH	126.55	LC MAR 1	C	MAR	5	Late	1	Late_C
(AKH) gonadotropin-releasing hormone II receptor (LOC100882851)	AKH	114.67	LC MAR 2	C	MAR	5	Late	1	Late_C
(AKH) gonadotropin-releasing hormone II receptor (LOC100882851)	AKH	133.65	LC MAR 3	C	MAR	5	Late	1	Late_C
(AKH) gonadotropin-releasing hormone II receptor (LOC100882851)	AKH	103.97	LC MAR 4	C	MAR	5	Late	1	Late_C
(AKH) gonadotropin-releasing hormone II receptor (LOC100882851)	AKH	124.4	LC APR 1	C	APR	6	Late	1	Late_C
(AKH) gonadotropin-releasing hormone II receptor (LOC100882851)	AKH	97.4	LC APR 2	C	APR	6	Late	1	Late_C
(AKH) gonadotropin-releasing hormone II receptor (LOC100882851)	AKH	74.47	LC APR 3	C	APR	6	Late	1	Late_C
(AKH) gonadotropin-releasing hormone II receptor (LOC100882851)	AKH	76.13	LC APR 4	C	APR	6	Late	1	Late_C
(AKH) gonadotropin-releasing hormone II receptor (LOC100882851)	AKH	69.38	LC MAY 1	C	MAY	7	Late	1	Late_C
(AKH) gonadotropin-releasing hormone II receptor (LOC100882851)	AKH	105.24	LC MAY 2	C	MAY	7	Late	1	Late_C
(AKH) gonadotropin-releasing hormone II receptor (LOC100882851)	AKH	102.39	LC MAY 3	C	MAY	7	Late	1	Late_C
(AKH) gonadotropin-releasing hormone II receptor (LOC100882851)	AKH	84.2	LC MAY 4	C	MAY	7	Late	1	Late_C
(AKH) gonadotropin-releasing hormone II receptor (LOC100882851)	AKH	72.22	LC JUN 1	C	JUN	8	Late	1	Late_C
(AKH) gonadotropin-releasing hormone II receptor (LOC100882851)	AKH	74.99	LC JUN 2	C	JUN	8	Late	1	Late_C
(AKH) gonadotropin-releasing hormone II receptor (LOC100882851)	AKH	83.58	LC JUN 3	C	JUN	8	Late	1	Late_C
(AKH) gonadotropin-releasing hormone II receptor (LOC100882851)	AKH	89.09	LC JUN 4	C	JUN	8	Late	1	Late_C
AKT-interacting protein-like (LOC100883676)	AKT-ip-like	97.81	EF-NOV-1	F	NOV	1	Early	0	Early_F
AKT-interacting protein-like (LOC100883676)	AKT-ip-like	92.48	EF-NOV-2	F	NOV	1	Early	0	Early_F
AKT-interacting protein-like (LOC100883676)	AKT-ip-like	68.17	EF-NOV-4	F	NOV	1	Early	0	Early_F
AKT-interacting protein-like (LOC100883676)	AKT-ip-like	72.9	EF-NOV-6	F	NOV	1	Early	0	Early_F
AKT-interacting protein-like (LOC100883676)	AKT-ip-like	43.06	EF-DEC-3	F	DEC	2	Early	0	Early_F
AKT-interacting protein-like (LOC100883676)	AKT-ip-like	82.09	EF-DEC-4	F	DEC	2	Early	0	Early_F
AKT-interacting protein-like (LOC100883676)	AKT-ip-like	80.32	EF-DEC-5	F	DEC	2	Early	0	Early_F
AKT-interacting protein-like (LOC100883676)	AKT-ip-like	84.53	EF-DEC-6	F	DEC	2	Early	0	Early_F
AKT-interacting protein-like (LOC100883676)	AKT-ip-like	69.65	EF-JAN-4	F	JAN	3	Early	0	Early_F
AKT-interacting protein-like (LOC100883676)	AKT-ip-like	72.21	EF-JAN-5	F	JAN	3	Early	0	Early_F
AKT-interacting protein-like (LOC100883676)	AKT-ip-like	82.89	EF-JAN-5	F	JAN	3	Early	0	Early_F
AKT-interacting protein-like (LOC100883676)	AKT-ip-like	79.62	EF-JAN-6	F	JAN	3	Early	0	Early_F
AKT-interacting protein-like (LOC100883676)	AKT-ip-like	111.75	EF-FEB-1	F	FEB	4	Early	0	Early_F
AKT-interacting protein-like (LOC100883676)	AKT-ip-like	83.54	EF-FEB-2	F	FEB	4	Early	0	Early_F
AKT-interacting protein-like (LOC100883676)	AKT-ip-like	84.13	EF-FEB-3	F	FEB	4	Early	0	Early_F
AKT-interacting protein-like (LOC100883676)	AKT-ip-like	76.6	EF-FEB-6	F	FEB	4	Early	0	Early_F
AKT-interacting protein-like (LOC100883676)	AKT-ip-like	60.21	EF-MAR-4	F	MAR	5	Early	0	Early_F
AKT-interacting protein-like (LOC100883676)	AKT-ip-like	76.41	EF-MAR-5	F	MAR	5	Early	0	Early_F
AKT-interacting protein-like (LOC100883676)	AKT-ip-like	72.3	EF-MAR-6	F	MAR	5	Early	0	Early_F
AKT-interacting protein-like (LOC100883676)	AKT-ip-like	80.72	EF-MAR-7	F	MAR	5	Early	0	Early_F
AKT-interacting protein-like (LOC100883676)	AKT-ip-like	109.34	EF-APR-1	F	APR	6	Early	0	Early_F
AKT-interacting protein-like (LOC100883676)	AKT-ip-like	97.38	EF-APR-2	F	APR	6	Early	0	Early_F
AKT-interacting protein-like (LOC100883676)	AKT-ip-like	67.32	EF-APR-3	F	APR	6	Early	0	Early_F
AKT-interacting protein-like (LOC100883676)	AKT-ip-like	103.53	EF-APR-4	F	APR	6	Early	0	Early_F
AKT-interacting protein-like (LOC100883676)	AKT-ip-like	145.18	EF-MAY-1	F	MAY	7	Early	0	Early_F
AKT-interacting protein-like (LOC100883676)	AKT-ip-like	85.9	EF-MAY-4	F	MAY	7	Early	0	Early_F
AKT-interacting protein-like (LOC100883676)	AKT-ip-like	148.79	EF-MAY-5	F	MAY	7	Early	0	Early_F
AKT-interacting protein-like (LOC100883676)	AKT-ip-like	69.09	EF-MAY-6	F	MAY	7	Early	0	Early_F
AKT-interacting protein-like (LOC100883676)	AKT-ip-like	68.22	EF-JUN-1	F	JUN	8	Early	0	Early_F
AKT-interacting protein-like (LOC100883676)	AKT-ip-like	103.27	EF-JUN-2	F	JUN	8	Early	0	Early_F
AKT-interacting protein-like (LOC100883676)	AKT-ip-like	56.47	EF-JUN-3	F	JUN	8	Early	0	Early_F
AKT-interacting protein-like (LOC100883676)	AKT-ip-like	56.02	EF-JUN-4	F	JUN	8	Early	0	Early_F
AKT-interacting protein-like (LOC100883676)	AKT-ip-like	114.64	EC-NOV-3	C	NOV	1	Early	0	Early_C
AKT-interacting protein-like (LOC100883676)	AKT-ip-like	97.24	EC-NOV-4	C	NOV	1	Early	0	Early_C
AKT-interacting protein-like (LOC100883676)	AKT-ip-like	108.57	EC-NOV-5	C	NOV	1	Early	0	Early_C
AKT-interacting protein-like (LOC100883676)	AKT-ip-like	124.66	EC-NOV-6	C	NOV	1	Early	0	Early_C
AKT-interacting protein-like (LOC100883676)	AKT-ip-like	72.11	EC-DEC-2	C	DEC	2	Early	0	Early_C
AKT-interacting protein-like (LOC100883676)	AKT-ip-like	112.77	EC-DEC-4	C	DEC	2	Early	0	Early_C
AKT-interacting protein-like (LOC100883676)	AKT-ip-like	170.43	EC-DEC-5	C	DEC	2	Early	0	Early_C
AKT-interacting protein-like (LOC100883676)	AKT-ip-like	82	EC-DEC-6	C	DEC	2	Early	0	Early_C
AKT-interacting protein-like (LOC100883676)	AKT-ip-like	85.28	EC-JAN-2	C	JAN	3	Early	0	Early_C
AKT-interacting protein-like (LOC100883676)	AKT-ip-like	85.86	EC-JAN-4	C	JAN	3	Early	0	Early_C
AKT-interacting protein-like (LOC100883676)	AKT-ip-like	70.11	EC-JAN-5	C	JAN	3	Early	0	Early_C
AKT-interacting protein-like (LOC100883676)	AKT-ip-like	110.83	EC-JAN-6	C	JAN	3	Early	0	Early_C
AKT-interacting protein-like (LOC100883676)	AKT-ip-like	71.63	EC-FEB-1	C	FEB	4	Early	0	Early_C
AKT-interacting protein-like (LOC100883676)	AKT-ip-like	85.41	EC-FEB-2	C	FEB	4	Early	0	Early_C
AKT-interacting protein-like (LOC100883676)	AKT-ip-like	78.84	EC-FEB-4	C	FEB	4	Early	0	Early_C
AKT-interacting protein-like (LOC100883676)	AKT-ip-like	53.89	EC-FEB-6	C	FEB	4	Early	0	Early_C
AKT-interacting protein-like (LOC100883676)	AKT-ip-like	58.84	EC-MAR-4	C	MAR	5	Early	0	Early_C
AKT-interacting protein-like (LOC100883676)	AKT-ip-like	97.03	EC-MAR-5	C	MAR	5	Early	0	Early_C
AKT-interacting protein-like (LOC100883676)	AKT-ip-like	72.11	EC-MAR-6	C	MAR	5	Early	0	Early_C
AKT-interacting protein-like (LOC100883676)	AKT-ip-like	73.15	EC-MAR-8	C	MAR	5	Early	0	Early_C
AKT-interacting protein-like (LOC100883676)	AKT-ip-like	55.48	EC-APR-1	C	APR	6	Early	0	Early_C
AKT-interacting protein-like (LOC100883676)	AKT-ip-like	70.58	EC-APR-2	C	APR	6	Early	0	Early_C
AKT-interacting protein-like (LOC100883676)	AKT-ip-like	62.07	EC-APR-3	C	APR	6	Early	0	Early_C
AKT-interacting protein-like (LOC100883676)	AKT-ip-like	33.71	EC-APR-6	C	APR	6	Early	0	Early_C
AKT-interacting protein-like (LOC100883676)	AKT-ip-like	42.64	EC-MAY-1	C	MAY	7	Early	0	Early_C
AKT-interacting protein-like (LOC100883676)	AKT-ip-like	35.54	EC-MAY-2	C	MAY	7	Early	0	Early_C
AKT-interacting protein-like (LOC100883676)	AKT-ip-like	57.46	EC-MAY-3	C	MAY	7	Early	0	Early_C
AKT-interacting protein-like (LOC100883676)	AKT-ip-like	52.53	EC-MAY-4	C	MAY	7	Early	0	Early_C
AKT-interacting protein-like (LOC100883676)	AKT-ip-like	65.33	EC-JUN-1	C	JUN	8	Early	0	Early_C
AKT-interacting protein-like (LOC100883676)	AKT-ip-like	44.43	EC-JUN-2	C	JUN	8	Early	0	Early_C
AKT-interacting protein-like (LOC100883676)	AKT-ip-like	76.12	EC-JUN-4	C	JUN	8	Early	0	Early_C
AKT-interacting protein-like (LOC100883676)	AKT-ip-like	85.98	EC-JUN-6	C	JUN	8	Early	0	Early_C
AKT-interacting protein-like (LOC100883676)	AKT-ip-like	77.95	LF NOV 1	F	NOV	1	Late	1	Late_F
AKT-interacting protein-like (LOC100883676)	AKT-ip-like	94.69	LF NOV 2	F	NOV	1	Late	1	Late_F
AKT-interacting protein-like (LOC100883676)	AKT-ip-like	89.38	LF NOV 3	F	NOV	1	Late	1	Late_F
AKT-interacting protein-like (LOC100883676)	AKT-ip-like	117.28	LF NOV 4	F	NOV	1	Late	1	Late_F
AKT-interacting protein-like (LOC100883676)	AKT-ip-like	73.63	LF DEC 1	F	DEC	2	Late	1	Late_F
AKT-interacting protein-like (LOC100883676)	AKT-ip-like	83.47	LF DEC 2	F	DEC	2	Late	1	Late_F
AKT-interacting protein-like (LOC100883676)	AKT-ip-like	71.01	LF DEC 3	F	DEC	2	Late	1	Late_F
AKT-interacting protein-like (LOC100883676)	AKT-ip-like	88.91	LF DEC 4	F	DEC	2	Late	1	Late_F
AKT-interacting protein-like (LOC100883676)	AKT-ip-like	67.04	LF JAN 1B	F	JAN	3	Late	1	Late_F
AKT-interacting protein-like (LOC100883676)	AKT-ip-like	84.28	LF JAN 2	F	JAN	3	Late	1	Late_F
AKT-interacting protein-like (LOC100883676)	AKT-ip-like	73.97	LF JAN 3	F	JAN	3	Late	1	Late_F
AKT-interacting protein-like (LOC100883676)	AKT-ip-like	68.11	LF JAN 4	F	JAN	3	Late	1	Late_F
AKT-interacting protein-like (LOC100883676)	AKT-ip-like	62.55	LF FEB 1	F	FEB	4	Late	1	Late_F
AKT-interacting protein-like (LOC100883676)	AKT-ip-like	67.62	LF FEB 2	F	FEB	4	Late	1	Late_F
AKT-interacting protein-like (LOC100883676)	AKT-ip-like	64.53	LF FEB 3	F	FEB	4	Late	1	Late_F
AKT-interacting protein-like (LOC100883676)	AKT-ip-like	72.86	LF FEB 4	F	FEB	4	Late	1	Late_F
AKT-interacting protein-like (LOC100883676)	AKT-ip-like	76.09	LF MAR 1	F	MAR	5	Late	1	Late_F
AKT-interacting protein-like (LOC100883676)	AKT-ip-like	78.5	LF MAR 2	F	MAR	5	Late	1	Late_F
AKT-interacting protein-like (LOC100883676)	AKT-ip-like	58.43	LF MAR 3	F	MAR	5	Late	1	Late_F
AKT-interacting protein-like (LOC100883676)	AKT-ip-like	50.04	LF MAR 4	F	MAR	5	Late	1	Late_F
AKT-interacting protein-like (LOC100883676)	AKT-ip-like	68.18	LF APR 1	F	APR	6	Late	1	Late_F
AKT-interacting protein-like (LOC100883676)	AKT-ip-like	119.58	LF APR 2	F	APR	6	Late	1	Late_F
AKT-interacting protein-like (LOC100883676)	AKT-ip-like	89.52	LF APR 3	F	APR	6	Late	1	Late_F
AKT-interacting protein-like (LOC100883676)	AKT-ip-like	90.43	LF APR 4	F	APR	6	Late	1	Late_F
AKT-interacting protein-like (LOC100883676)	AKT-ip-like	118.35	LF MAY 1	F	MAY	7	Late	1	Late_F
AKT-interacting protein-like (LOC100883676)	AKT-ip-like	115.95	LF MAY 2	F	MAY	7	Late	1	Late_F
AKT-interacting protein-like (LOC100883676)	AKT-ip-like	67.71	LF MAY 3	F	MAY	7	Late	1	Late_F
AKT-interacting protein-like (LOC100883676)	AKT-ip-like	99.85	LF MAY 4	F	MAY	7	Late	1	Late_F
AKT-interacting protein-like (LOC100883676)	AKT-ip-like	51.98	LF JUN 1	F	JUN	8	Late	1	Late_F
AKT-interacting protein-like (LOC100883676)	AKT-ip-like	42.75	LF JUN 2	F	JUN	8	Late	1	Late_F
AKT-interacting protein-like (LOC100883676)	AKT-ip-like	58.04	LF JUN 3	F	JUN	8	Late	1	Late_F
AKT-interacting protein-like (LOC100883676)	AKT-ip-like	47.33	LF JUN 4	F	JUN	8	Late	1	Late_F
AKT-interacting protein-like (LOC100883676)	AKT-ip-like	127.71	LC NOV 1	C	NOV	1	Late	1	Late_C
AKT-interacting protein-like (LOC100883676)	AKT-ip-like	116.95	LC NOV 2	C	NOV	1	Late	1	Late_C
AKT-interacting protein-like (LOC100883676)	AKT-ip-like	129.63	LC NOV 3	C	NOV	1	Late	1	Late_C
AKT-interacting protein-like (LOC100883676)	AKT-ip-like	182.86	LC NOV 4	C	NOV	1	Late	1	Late_C
AKT-interacting protein-like (LOC100883676)	AKT-ip-like	83.74	LC DEC 1	C	DEC	2	Late	1	Late_C
AKT-interacting protein-like (LOC100883676)	AKT-ip-like	107.77	LC DEC 2	C	DEC	2	Late	1	Late_C
AKT-interacting protein-like (LOC100883676)	AKT-ip-like	77.82	LC DEC 3	C	DEC	2	Late	1	Late_C
AKT-interacting protein-like (LOC100883676)	AKT-ip-like	75.12	LC DEC 4	C	DEC	2	Late	1	Late_C
AKT-interacting protein-like (LOC100883676)	AKT-ip-like	84.07	LC JAN 1	C	JAN	3	Late	1	Late_C
AKT-interacting protein-like (LOC100883676)	AKT-ip-like	75.23	LC JAN 2	C	JAN	3	Late	1	Late_C
AKT-interacting protein-like (LOC100883676)	AKT-ip-like	62.84	LC JAN 3	C	JAN	3	Late	1	Late_C
AKT-interacting protein-like (LOC100883676)	AKT-ip-like	76.88	LC JAN 4	C	JAN	3	Late	1	Late_C
AKT-interacting protein-like (LOC100883676)	AKT-ip-like	66.65	LC FEB 1	C	FEB	4	Late	1	Late_C
AKT-interacting protein-like (LOC100883676)	AKT-ip-like	62.88	LC FEB 2	C	FEB	4	Late	1	Late_C
AKT-interacting protein-like (LOC100883676)	AKT-ip-like	63.79	LC FEB 3	C	FEB	4	Late	1	Late_C
AKT-interacting protein-like (LOC100883676)	AKT-ip-like	76.42	LC FEB 4	C	FEB	4	Late	1	Late_C
AKT-interacting protein-like (LOC100883676)	AKT-ip-like	99.55	LC MAR 1	C	MAR	5	Late	1	Late_C
AKT-interacting protein-like (LOC100883676)	AKT-ip-like	72.42	LC MAR 2	C	MAR	5	Late	1	Late_C
AKT-interacting protein-like (LOC100883676)	AKT-ip-like	83.08	LC MAR 3	C	MAR	5	Late	1	Late_C
AKT-interacting protein-like (LOC100883676)	AKT-ip-like	61.98	LC MAR 4	C	MAR	5	Late	1	Late_C
AKT-interacting protein-like (LOC100883676)	AKT-ip-like	72.87	LC APR 1	C	APR	6	Late	1	Late_C
AKT-interacting protein-like (LOC100883676)	AKT-ip-like	62.17	LC APR 2	C	APR	6	Late	1	Late_C
AKT-interacting protein-like (LOC100883676)	AKT-ip-like	54.75	LC APR 3	C	APR	6	Late	1	Late_C
AKT-interacting protein-like (LOC100883676)	AKT-ip-like	50.18	LC APR 4	C	APR	6	Late	1	Late_C
AKT-interacting protein-like (LOC100883676)	AKT-ip-like	73.71	LC MAY 1	C	MAY	7	Late	1	Late_C
AKT-interacting protein-like (LOC100883676)	AKT-ip-like	75.45	LC MAY 2	C	MAY	7	Late	1	Late_C
AKT-interacting protein-like (LOC100883676)	AKT-ip-like	53.99	LC MAY 3	C	MAY	7	Late	1	Late_C
AKT-interacting protein-like (LOC100883676)	AKT-ip-like	52.62	LC MAY 4	C	MAY	7	Late	1	Late_C
AKT-interacting protein-like (LOC100883676)	AKT-ip-like	57.78	LC JUN 1	C	JUN	8	Late	1	Late_C
AKT-interacting protein-like (LOC100883676)	AKT-ip-like	63.63	LC JUN 2	C	JUN	8	Late	1	Late_C
AKT-interacting protein-like (LOC100883676)	AKT-ip-like	65.16	LC JUN 3	C	JUN	8	Late	1	Late_C
AKT-interacting protein-like (LOC100883676)	AKT-ip-like	57.83	LC JUN 4	C	JUN	8	Late	1	Late_C
adipokinetic prohormone type 2-like	apt2-like	1	EF-NOV-1	F	NOV	1	Early	0	Early_F
adipokinetic prohormone type 2-like	apt2-like	1.24	EF-NOV-2	F	NOV	1	Early	0	Early_F
adipokinetic prohormone type 2-like	apt2-like	1.87	EF-NOV-4	F	NOV	1	Early	0	Early_F
adipokinetic prohormone type 2-like	apt2-like	1.22	EF-NOV-6	F	NOV	1	Early	0	Early_F
adipokinetic prohormone type 2-like	apt2-like	4.68	EF-DEC-3	F	DEC	2	Early	0	Early_F
adipokinetic prohormone type 2-like	apt2-like	1.34	EF-DEC-4	F	DEC	2	Early	0	Early_F
adipokinetic prohormone type 2-like	apt2-like	6	EF-DEC-5	F	DEC	2	Early	0	Early_F
adipokinetic prohormone type 2-like	apt2-like	1.12	EF-DEC-6	F	DEC	2	Early	0	Early_F
adipokinetic prohormone type 2-like	apt2-like	7.16	EF-JAN-4	F	JAN	3	Early	0	Early_F
adipokinetic prohormone type 2-like	apt2-like	3.48	EF-JAN-5	F	JAN	3	Early	0	Early_F
adipokinetic prohormone type 2-like	apt2-like	3.6	EF-JAN-5	F	JAN	3	Early	0	Early_F
adipokinetic prohormone type 2-like	apt2-like	9.62	EF-JAN-6	F	JAN	3	Early	0	Early_F
adipokinetic prohormone type 2-like	apt2-like	4.19	EF-FEB-1	F	FEB	4	Early	0	Early_F
adipokinetic prohormone type 2-like	apt2-like	5.95	EF-FEB-2	F	FEB	4	Early	0	Early_F
adipokinetic prohormone type 2-like	apt2-like	8.77	EF-FEB-3	F	FEB	4	Early	0	Early_F
adipokinetic prohormone type 2-like	apt2-like	7.99	EF-FEB-6	F	FEB	4	Early	0	Early_F
adipokinetic prohormone type 2-like	apt2-like	7.51	EF-MAR-4	F	MAR	5	Early	0	Early_F
adipokinetic prohormone type 2-like	apt2-like	2.42	EF-MAR-5	F	MAR	5	Early	0	Early_F
adipokinetic prohormone type 2-like	apt2-like	3.75	EF-MAR-6	F	MAR	5	Early	0	Early_F
adipokinetic prohormone type 2-like	apt2-like	9.39	EF-MAR-7	F	MAR	5	Early	0	Early_F
adipokinetic prohormone type 2-like	apt2-like	4.61	EF-APR-1	F	APR	6	Early	0	Early_F
adipokinetic prohormone type 2-like	apt2-like	3.03	EF-APR-2	F	APR	6	Early	0	Early_F
adipokinetic prohormone type 2-like	apt2-like	1	EF-APR-3	F	APR	6	Early	0	Early_F
adipokinetic prohormone type 2-like	apt2-like	3.21	EF-APR-4	F	APR	6	Early	0	Early_F
adipokinetic prohormone type 2-like	apt2-like	7.68	EF-MAY-1	F	MAY	7	Early	0	Early_F
adipokinetic prohormone type 2-like	apt2-like	1	EF-MAY-4	F	MAY	7	Early	0	Early_F
adipokinetic prohormone type 2-like	apt2-like	6.25	EF-MAY-5	F	MAY	7	Early	0	Early_F
adipokinetic prohormone type 2-like	apt2-like	8.1	EF-MAY-6	F	MAY	7	Early	0	Early_F
adipokinetic prohormone type 2-like	apt2-like	2.04	EF-JUN-1	F	JUN	8	Early	0	Early_F
adipokinetic prohormone type 2-like	apt2-like	13.21	EF-JUN-2	F	JUN	8	Early	0	Early_F
adipokinetic prohormone type 2-like	apt2-like	2.39	EF-JUN-3	F	JUN	8	Early	0	Early_F
adipokinetic prohormone type 2-like	apt2-like	1	EF-JUN-4	F	JUN	8	Early	0	Early_F
adipokinetic prohormone type 2-like	apt2-like	1.17	EC-NOV-3	C	NOV	1	Early	0	Early_C
adipokinetic prohormone type 2-like	apt2-like	1.87	EC-NOV-4	C	NOV	1	Early	0	Early_C
adipokinetic prohormone type 2-like	apt2-like	2.1	EC-NOV-5	C	NOV	1	Early	0	Early_C
adipokinetic prohormone type 2-like	apt2-like	2.13	EC-NOV-6	C	NOV	1	Early	0	Early_C
adipokinetic prohormone type 2-like	apt2-like	2.31	EC-DEC-2	C	DEC	2	Early	0	Early_C
adipokinetic prohormone type 2-like	apt2-like	5.54	EC-DEC-4	C	DEC	2	Early	0	Early_C
adipokinetic prohormone type 2-like	apt2-like	1.23	EC-DEC-5	C	DEC	2	Early	0	Early_C
adipokinetic prohormone type 2-like	apt2-like	5.49	EC-DEC-6	C	DEC	2	Early	0	Early_C
adipokinetic prohormone type 2-like	apt2-like	16.95	EC-JAN-2	C	JAN	3	Early	0	Early_C
adipokinetic prohormone type 2-like	apt2-like	18.57	EC-JAN-4	C	JAN	3	Early	0	Early_C
adipokinetic prohormone type 2-like	apt2-like	10.46	EC-JAN-5	C	JAN	3	Early	0	Early_C
adipokinetic prohormone type 2-like	apt2-like	9.85	EC-JAN-6	C	JAN	3	Early	0	Early_C
adipokinetic prohormone type 2-like	apt2-like	16.98	EC-FEB-1	C	FEB	4	Early	0	Early_C
adipokinetic prohormone type 2-like	apt2-like	7.86	EC-FEB-2	C	FEB	4	Early	0	Early_C
adipokinetic prohormone type 2-like	apt2-like	6.18	EC-FEB-4	C	FEB	4	Early	0	Early_C
adipokinetic prohormone type 2-like	apt2-like	25.33	EC-FEB-6	C	FEB	4	Early	0	Early_C
adipokinetic prohormone type 2-like	apt2-like	4.16	EC-MAR-4	C	MAR	5	Early	0	Early_C
adipokinetic prohormone type 2-like	apt2-like	5.05	EC-MAR-5	C	MAR	5	Early	0	Early_C
adipokinetic prohormone type 2-like	apt2-like	3.77	EC-MAR-6	C	MAR	5	Early	0	Early_C
adipokinetic prohormone type 2-like	apt2-like	15.39	EC-MAR-8	C	MAR	5	Early	0	Early_C
adipokinetic prohormone type 2-like	apt2-like	9.68	EC-APR-1	C	APR	6	Early	0	Early_C
adipokinetic prohormone type 2-like	apt2-like	1.45	EC-APR-2	C	APR	6	Early	0	Early_C
adipokinetic prohormone type 2-like	apt2-like	4	EC-APR-3	C	APR	6	Early	0	Early_C
adipokinetic prohormone type 2-like	apt2-like	18.72	EC-APR-6	C	APR	6	Early	0	Early_C
adipokinetic prohormone type 2-like	apt2-like	5.93	EC-MAY-1	C	MAY	7	Early	0	Early_C
adipokinetic prohormone type 2-like	apt2-like	11.85	EC-MAY-2	C	MAY	7	Early	0	Early_C
adipokinetic prohormone type 2-like	apt2-like	8.21	EC-MAY-3	C	MAY	7	Early	0	Early_C
adipokinetic prohormone type 2-like	apt2-like	3.97	EC-MAY-4	C	MAY	7	Early	0	Early_C
adipokinetic prohormone type 2-like	apt2-like	3.99	EC-JUN-1	C	JUN	8	Early	0	Early_C
adipokinetic prohormone type 2-like	apt2-like	14.48	EC-JUN-2	C	JUN	8	Early	0	Early_C
adipokinetic prohormone type 2-like	apt2-like	4.08	EC-JUN-4	C	JUN	8	Early	0	Early_C
adipokinetic prohormone type 2-like	apt2-like	6.77	EC-JUN-6	C	JUN	8	Early	0	Early_C
adipokinetic prohormone type 2-like	apt2-like	5.35	LF NOV 1	F	NOV	1	Late	1	Late_F
adipokinetic prohormone type 2-like	apt2-like	4.7	LF NOV 2	F	NOV	1	Late	1	Late_F
adipokinetic prohormone type 2-like	apt2-like	5.42	LF NOV 3	F	NOV	1	Late	1	Late_F
adipokinetic prohormone type 2-like	apt2-like	2.97	LF NOV 4	F	NOV	1	Late	1	Late_F
adipokinetic prohormone type 2-like	apt2-like	3.56	LF DEC 1	F	DEC	2	Late	1	Late_F
adipokinetic prohormone type 2-like	apt2-like	3.24	LF DEC 2	F	DEC	2	Late	1	Late_F
adipokinetic prohormone type 2-like	apt2-like	6.12	LF DEC 3	F	DEC	2	Late	1	Late_F
adipokinetic prohormone type 2-like	apt2-like	6.67	LF DEC 4	F	DEC	2	Late	1	Late_F
adipokinetic prohormone type 2-like	apt2-like	4.69	LF JAN 1B	F	JAN	3	Late	1	Late_F
adipokinetic prohormone type 2-like	apt2-like	8.43	LF JAN 2	F	JAN	3	Late	1	Late_F
adipokinetic prohormone type 2-like	apt2-like	6.16	LF JAN 3	F	JAN	3	Late	1	Late_F
adipokinetic prohormone type 2-like	apt2-like	12.92	LF JAN 4	F	JAN	3	Late	1	Late_F
adipokinetic prohormone type 2-like	apt2-like	10.78	LF FEB 1	F	FEB	4	Late	1	Late_F
adipokinetic prohormone type 2-like	apt2-like	33.81	LF FEB 2	F	FEB	4	Late	1	Late_F
adipokinetic prohormone type 2-like	apt2-like	5.97	LF FEB 3	F	FEB	4	Late	1	Late_F
adipokinetic prohormone type 2-like	apt2-like	13.97	LF FEB 4	F	FEB	4	Late	1	Late_F
adipokinetic prohormone type 2-like	apt2-like	5.85	LF MAR 1	F	MAR	5	Late	1	Late_F
adipokinetic prohormone type 2-like	apt2-like	10.64	LF MAR 2	F	MAR	5	Late	1	Late_F
adipokinetic prohormone type 2-like	apt2-like	3.98	LF MAR 3	F	MAR	5	Late	1	Late_F
adipokinetic prohormone type 2-like	apt2-like	7.45	LF MAR 4	F	MAR	5	Late	1	Late_F
adipokinetic prohormone type 2-like	apt2-like	1.62	LF APR 1	F	APR	6	Late	1	Late_F
adipokinetic prohormone type 2-like	apt2-like	3.7	LF APR 2	F	APR	6	Late	1	Late_F
adipokinetic prohormone type 2-like	apt2-like	1.4	LF APR 3	F	APR	6	Late	1	Late_F
adipokinetic prohormone type 2-like	apt2-like	2.32	LF APR 4	F	APR	6	Late	1	Late_F
adipokinetic prohormone type 2-like	apt2-like	2.19	LF MAY 1	F	MAY	7	Late	1	Late_F
adipokinetic prohormone type 2-like	apt2-like	10.97	LF MAY 2	F	MAY	7	Late	1	Late_F
adipokinetic prohormone type 2-like	apt2-like	1.03	LF MAY 3	F	MAY	7	Late	1	Late_F
adipokinetic prohormone type 2-like	apt2-like	1.46	LF MAY 4	F	MAY	7	Late	1	Late_F
adipokinetic prohormone type 2-like	apt2-like	1	LF JUN 1	F	JUN	8	Late	1	Late_F
adipokinetic prohormone type 2-like	apt2-like	1	LF JUN 2	F	JUN	8	Late	1	Late_F
adipokinetic prohormone type 2-like	apt2-like	1	LF JUN 3	F	JUN	8	Late	1	Late_F
adipokinetic prohormone type 2-like	apt2-like	1	LF JUN 4	F	JUN	8	Late	1	Late_F
adipokinetic prohormone type 2-like	apt2-like	1	LC NOV 1	C	NOV	1	Late	1	Late_C
adipokinetic prohormone type 2-like	apt2-like	5.22	LC NOV 2	C	NOV	1	Late	1	Late_C
adipokinetic prohormone type 2-like	apt2-like	3.93	LC NOV 3	C	NOV	1	Late	1	Late_C
adipokinetic prohormone type 2-like	apt2-like	3.05	LC NOV 4	C	NOV	1	Late	1	Late_C
adipokinetic prohormone type 2-like	apt2-like	1	LC DEC 1	C	DEC	2	Late	1	Late_C
adipokinetic prohormone type 2-like	apt2-like	4.53	LC DEC 2	C	DEC	2	Late	1	Late_C
adipokinetic prohormone type 2-like	apt2-like	10.52	LC DEC 3	C	DEC	2	Late	1	Late_C
adipokinetic prohormone type 2-like	apt2-like	15.41	LC DEC 4	C	DEC	2	Late	1	Late_C
adipokinetic prohormone type 2-like	apt2-like	6.82	LC JAN 1	C	JAN	3	Late	1	Late_C
adipokinetic prohormone type 2-like	apt2-like	6.4	LC JAN 2	C	JAN	3	Late	1	Late_C
adipokinetic prohormone type 2-like	apt2-like	10.28	LC JAN 3	C	JAN	3	Late	1	Late_C
adipokinetic prohormone type 2-like	apt2-like	1.48	LC JAN 4	C	JAN	3	Late	1	Late_C
adipokinetic prohormone type 2-like	apt2-like	8.89	LC FEB 1	C	FEB	4	Late	1	Late_C
adipokinetic prohormone type 2-like	apt2-like	1.61	LC FEB 2	C	FEB	4	Late	1	Late_C
adipokinetic prohormone type 2-like	apt2-like	6.38	LC FEB 3	C	FEB	4	Late	1	Late_C
adipokinetic prohormone type 2-like	apt2-like	7.05	LC FEB 4	C	FEB	4	Late	1	Late_C
adipokinetic prohormone type 2-like	apt2-like	15.19	LC MAR 1	C	MAR	5	Late	1	Late_C
adipokinetic prohormone type 2-like	apt2-like	4.53	LC MAR 2	C	MAR	5	Late	1	Late_C
adipokinetic prohormone type 2-like	apt2-like	9.03	LC MAR 3	C	MAR	5	Late	1	Late_C
adipokinetic prohormone type 2-like	apt2-like	8	LC MAR 4	C	MAR	5	Late	1	Late_C
adipokinetic prohormone type 2-like	apt2-like	8.89	LC APR 1	C	APR	6	Late	1	Late_C
adipokinetic prohormone type 2-like	apt2-like	2.07	LC APR 2	C	APR	6	Late	1	Late_C
adipokinetic prohormone type 2-like	apt2-like	13.14	LC APR 3	C	APR	6	Late	1	Late_C
adipokinetic prohormone type 2-like	apt2-like	8.65	LC APR 4	C	APR	6	Late	1	Late_C
adipokinetic prohormone type 2-like	apt2-like	23.85	LC MAY 1	C	MAY	7	Late	1	Late_C
adipokinetic prohormone type 2-like	apt2-like	11.91	LC MAY 2	C	MAY	7	Late	1	Late_C
adipokinetic prohormone type 2-like	apt2-like	1.86	LC MAY 3	C	MAY	7	Late	1	Late_C
adipokinetic prohormone type 2-like	apt2-like	10.52	LC MAY 4	C	MAY	7	Late	1	Late_C
adipokinetic prohormone type 2-like	apt2-like	19.26	LC JUN 1	C	JUN	8	Late	1	Late_C
adipokinetic prohormone type 2-like	apt2-like	6.82	LC JUN 2	C	JUN	8	Late	1	Late_C
adipokinetic prohormone type 2-like	apt2-like	18.42	LC JUN 3	C	JUN	8	Late	1	Late_C
adipokinetic prohormone type 2-like	apt2-like	14.07	LC JUN 4	C	JUN	8	Late	1	Late_C
cyclin-D	cyclin-D	30.37	EF-NOV-1	F	NOV	1	Early	0	Early_F
cyclin-D	cyclin-D	42.91	EF-NOV-2	F	NOV	1	Early	0	Early_F
cyclin-D	cyclin-D	38.45	EF-NOV-4	F	NOV	1	Early	0	Early_F
cyclin-D	cyclin-D	33.81	EF-NOV-6	F	NOV	1	Early	0	Early_F
cyclin-D	cyclin-D	14.92	EF-DEC-3	F	DEC	2	Early	0	Early_F
cyclin-D	cyclin-D	44.64	EF-DEC-4	F	DEC	2	Early	0	Early_F
cyclin-D	cyclin-D	39.09	EF-DEC-5	F	DEC	2	Early	0	Early_F
cyclin-D	cyclin-D	60.96	EF-DEC-6	F	DEC	2	Early	0	Early_F
cyclin-D	cyclin-D	35.43	EF-JAN-4	F	JAN	3	Early	0	Early_F
cyclin-D	cyclin-D	62.86	EF-JAN-5	F	JAN	3	Early	0	Early_F
cyclin-D	cyclin-D	54.81	EF-JAN-5	F	JAN	3	Early	0	Early_F
cyclin-D	cyclin-D	55.28	EF-JAN-6	F	JAN	3	Early	0	Early_F
cyclin-D	cyclin-D	34.92	EF-FEB-1	F	FEB	4	Early	0	Early_F
cyclin-D	cyclin-D	38.86	EF-FEB-2	F	FEB	4	Early	0	Early_F
cyclin-D	cyclin-D	44.88	EF-FEB-3	F	FEB	4	Early	0	Early_F
cyclin-D	cyclin-D	55.1	EF-FEB-6	F	FEB	4	Early	0	Early_F
cyclin-D	cyclin-D	26.67	EF-MAR-4	F	MAR	5	Early	0	Early_F
cyclin-D	cyclin-D	78.7	EF-MAR-5	F	MAR	5	Early	0	Early_F
cyclin-D	cyclin-D	59.84	EF-MAR-6	F	MAR	5	Early	0	Early_F
cyclin-D	cyclin-D	69.06	EF-MAR-7	F	MAR	5	Early	0	Early_F
cyclin-D	cyclin-D	42.4	EF-APR-1	F	APR	6	Early	0	Early_F
cyclin-D	cyclin-D	39.32	EF-APR-2	F	APR	6	Early	0	Early_F
cyclin-D	cyclin-D	34.56	EF-APR-3	F	APR	6	Early	0	Early_F
cyclin-D	cyclin-D	32.86	EF-APR-4	F	APR	6	Early	0	Early_F
cyclin-D	cyclin-D	7.68	EF-MAY-1	F	MAY	7	Early	0	Early_F
cyclin-D	cyclin-D	31.71	EF-MAY-4	F	MAY	7	Early	0	Early_F
cyclin-D	cyclin-D	30.06	EF-MAY-5	F	MAY	7	Early	0	Early_F
cyclin-D	cyclin-D	31.56	EF-MAY-6	F	MAY	7	Early	0	Early_F
cyclin-D	cyclin-D	20.25	EF-JUN-1	F	JUN	8	Early	0	Early_F
cyclin-D	cyclin-D	16.81	EF-JUN-2	F	JUN	8	Early	0	Early_F
cyclin-D	cyclin-D	25.41	EF-JUN-3	F	JUN	8	Early	0	Early_F
cyclin-D	cyclin-D	18.46	EF-JUN-4	F	JUN	8	Early	0	Early_F
cyclin-D	cyclin-D	21.64	EC-NOV-3	C	NOV	1	Early	0	Early_C
cyclin-D	cyclin-D	26.59	EC-NOV-4	C	NOV	1	Early	0	Early_C
cyclin-D	cyclin-D	20.17	EC-NOV-5	C	NOV	1	Early	0	Early_C
cyclin-D	cyclin-D	16.21	EC-NOV-6	C	NOV	1	Early	0	Early_C
cyclin-D	cyclin-D	53.64	EC-DEC-2	C	DEC	2	Early	0	Early_C
cyclin-D	cyclin-D	50.04	EC-DEC-4	C	DEC	2	Early	0	Early_C
cyclin-D	cyclin-D	27.52	EC-DEC-5	C	DEC	2	Early	0	Early_C
cyclin-D	cyclin-D	65.14	EC-DEC-6	C	DEC	2	Early	0	Early_C
cyclin-D	cyclin-D	69.01	EC-JAN-2	C	JAN	3	Early	0	Early_C
cyclin-D	cyclin-D	102.5	EC-JAN-4	C	JAN	3	Early	0	Early_C
cyclin-D	cyclin-D	93.35	EC-JAN-5	C	JAN	3	Early	0	Early_C
cyclin-D	cyclin-D	77.17	EC-JAN-6	C	JAN	3	Early	0	Early_C
cyclin-D	cyclin-D	89.35	EC-FEB-1	C	FEB	4	Early	0	Early_C
cyclin-D	cyclin-D	68.17	EC-FEB-2	C	FEB	4	Early	0	Early_C
cyclin-D	cyclin-D	6.18	EC-FEB-4	C	FEB	4	Early	0	Early_C
cyclin-D	cyclin-D	62.05	EC-FEB-6	C	FEB	4	Early	0	Early_C
cyclin-D	cyclin-D	71.32	EC-MAR-4	C	MAR	5	Early	0	Early_C
cyclin-D	cyclin-D	108.52	EC-MAR-5	C	MAR	5	Early	0	Early_C
cyclin-D	cyclin-D	65.28	EC-MAR-6	C	MAR	5	Early	0	Early_C
cyclin-D	cyclin-D	90.18	EC-MAR-8	C	MAR	5	Early	0	Early_C
cyclin-D	cyclin-D	57.64	EC-APR-1	C	APR	6	Early	0	Early_C
cyclin-D	cyclin-D	83.75	EC-APR-2	C	APR	6	Early	0	Early_C
cyclin-D	cyclin-D	70.07	EC-APR-3	C	APR	6	Early	0	Early_C
cyclin-D	cyclin-D	23.72	EC-APR-6	C	APR	6	Early	0	Early_C
cyclin-D	cyclin-D	61.26	EC-MAY-1	C	MAY	7	Early	0	Early_C
cyclin-D	cyclin-D	82.92	EC-MAY-2	C	MAY	7	Early	0	Early_C
cyclin-D	cyclin-D	90.29	EC-MAY-3	C	MAY	7	Early	0	Early_C
cyclin-D	cyclin-D	77.86	EC-MAY-4	C	MAY	7	Early	0	Early_C
cyclin-D	cyclin-D	58.76	EC-JUN-1	C	JUN	8	Early	0	Early_C
cyclin-D	cyclin-D	58.31	EC-JUN-2	C	JUN	8	Early	0	Early_C
cyclin-D	cyclin-D	76.12	EC-JUN-4	C	JUN	8	Early	0	Early_C
cyclin-D	cyclin-D	31.83	EC-JUN-6	C	JUN	8	Early	0	Early_C
cyclin-D	cyclin-D	16.05	LF NOV 1	F	NOV	1	Late	1	Late_F
cyclin-D	cyclin-D	10.75	LF NOV 2	F	NOV	1	Late	1	Late_F
cyclin-D	cyclin-D	5.42	LF NOV 3	F	NOV	1	Late	1	Late_F
cyclin-D	cyclin-D	14.85	LF NOV 4	F	NOV	1	Late	1	Late_F
cyclin-D	cyclin-D	20.78	LF DEC 1	F	DEC	2	Late	1	Late_F
cyclin-D	cyclin-D	21.07	LF DEC 2	F	DEC	2	Late	1	Late_F
cyclin-D	cyclin-D	23.26	LF DEC 3	F	DEC	2	Late	1	Late_F
cyclin-D	cyclin-D	17.78	LF DEC 4	F	DEC	2	Late	1	Late_F
cyclin-D	cyclin-D	15.42	LF JAN 1B	F	JAN	3	Late	1	Late_F
cyclin-D	cyclin-D	22.98	LF JAN 2	F	JAN	3	Late	1	Late_F
cyclin-D	cyclin-D	21.58	LF JAN 3	F	JAN	3	Late	1	Late_F
cyclin-D	cyclin-D	29.36	LF JAN 4	F	JAN	3	Late	1	Late_F
cyclin-D	cyclin-D	23.73	LF FEB 1	F	FEB	4	Late	1	Late_F
cyclin-D	cyclin-D	33.81	LF FEB 2	F	FEB	4	Late	1	Late_F
cyclin-D	cyclin-D	9.56	LF FEB 3	F	FEB	4	Late	1	Late_F
cyclin-D	cyclin-D	17.97	LF FEB 4	F	FEB	4	Late	1	Late_F
cyclin-D	cyclin-D	32.78	LF MAR 1	F	MAR	5	Late	1	Late_F
cyclin-D	cyclin-D	25.28	LF MAR 2	F	MAR	5	Late	1	Late_F
cyclin-D	cyclin-D	23.9	LF MAR 3	F	MAR	5	Late	1	Late_F
cyclin-D	cyclin-D	36.2	LF MAR 4	F	MAR	5	Late	1	Late_F
cyclin-D	cyclin-D	16.23	LF APR 1	F	APR	6	Late	1	Late_F
cyclin-D	cyclin-D	11.1	LF APR 2	F	APR	6	Late	1	Late_F
cyclin-D	cyclin-D	13.29	LF APR 3	F	APR	6	Late	1	Late_F
cyclin-D	cyclin-D	20.29	LF APR 4	F	APR	6	Late	1	Late_F
cyclin-D	cyclin-D	13.15	LF MAY 1	F	MAY	7	Late	1	Late_F
cyclin-D	cyclin-D	9.4	LF MAY 2	F	MAY	7	Late	1	Late_F
cyclin-D	cyclin-D	13.34	LF MAY 3	F	MAY	7	Late	1	Late_F
cyclin-D	cyclin-D	13.64	LF MAY 4	F	MAY	7	Late	1	Late_F
cyclin-D	cyclin-D	11.66	LF JUN 1	F	JUN	8	Late	1	Late_F
cyclin-D	cyclin-D	8.22	LF JUN 2	F	JUN	8	Late	1	Late_F
cyclin-D	cyclin-D	9.18	LF JUN 3	F	JUN	8	Late	1	Late_F
cyclin-D	cyclin-D	10.68	LF JUN 4	F	JUN	8	Late	1	Late_F
cyclin-D	cyclin-D	15.18	LC NOV 1	C	NOV	1	Late	1	Late_C
cyclin-D	cyclin-D	9.4	LC NOV 2	C	NOV	1	Late	1	Late_C
cyclin-D	cyclin-D	3.93	LC NOV 3	C	NOV	1	Late	1	Late_C
cyclin-D	cyclin-D	3.05	LC NOV 4	C	NOV	1	Late	1	Late_C
cyclin-D	cyclin-D	35.26	LC DEC 1	C	DEC	2	Late	1	Late_C
cyclin-D	cyclin-D	27.17	LC DEC 2	C	DEC	2	Late	1	Late_C
cyclin-D	cyclin-D	44.17	LC DEC 3	C	DEC	2	Late	1	Late_C
cyclin-D	cyclin-D	38.52	LC DEC 4	C	DEC	2	Late	1	Late_C
cyclin-D	cyclin-D	31.81	LC JAN 1	C	JAN	3	Late	1	Late_C
cyclin-D	cyclin-D	33.61	LC JAN 2	C	JAN	3	Late	1	Late_C
cyclin-D	cyclin-D	26.28	LC JAN 3	C	JAN	3	Late	1	Late_C
cyclin-D	cyclin-D	63.57	LC JAN 4	C	JAN	3	Late	1	Late_C
cyclin-D	cyclin-D	35.55	LC FEB 1	C	FEB	4	Late	1	Late_C
cyclin-D	cyclin-D	30.63	LC FEB 2	C	FEB	4	Late	1	Late_C
cyclin-D	cyclin-D	33.49	LC FEB 3	C	FEB	4	Late	1	Late_C
cyclin-D	cyclin-D	29.39	LC FEB 4	C	FEB	4	Late	1	Late_C
cyclin-D	cyclin-D	40.5	LC MAR 1	C	MAR	5	Late	1	Late_C
cyclin-D	cyclin-D	66.39	LC MAR 2	C	MAR	5	Late	1	Late_C
cyclin-D	cyclin-D	39.73	LC MAR 3	C	MAR	5	Late	1	Late_C
cyclin-D	cyclin-D	44.99	LC MAR 4	C	MAR	5	Late	1	Late_C
cyclin-D	cyclin-D	40.88	LC APR 1	C	APR	6	Late	1	Late_C
cyclin-D	cyclin-D	35.23	LC APR 2	C	APR	6	Late	1	Late_C
cyclin-D	cyclin-D	50.37	LC APR 3	C	APR	6	Late	1	Late_C
cyclin-D	cyclin-D	79.59	LC APR 4	C	APR	6	Late	1	Late_C
cyclin-D	cyclin-D	30.35	LC MAY 1	C	MAY	7	Late	1	Late_C
cyclin-D	cyclin-D	25.81	LC MAY 2	C	MAY	7	Late	1	Late_C
cyclin-D	cyclin-D	31.65	LC MAY 3	C	MAY	7	Late	1	Late_C
cyclin-D	cyclin-D	21.05	LC MAY 4	C	MAY	7	Late	1	Late_C
cyclin-D	cyclin-D	72.22	LC JUN 1	C	JUN	8	Late	1	Late_C
cyclin-D	cyclin-D	20.45	LC JUN 2	C	JUN	8	Late	1	Late_C
cyclin-D	cyclin-D	21.25	LC JUN 3	C	JUN	8	Late	1	Late_C
cyclin-D	cyclin-D	21.88	LC JUN 4	C	JUN	8	Late	1	Late_C
cyclin-E	cyclin-E	32.48	EF-NOV-1	F	NOV	1	Early	0	Early_F
cyclin-E	cyclin-E	37.21	EF-NOV-2	F	NOV	1	Early	0	Early_F
cyclin-E	cyclin-E	35.02	EF-NOV-4	F	NOV	1	Early	0	Early_F
cyclin-E	cyclin-E	25.25	EF-NOV-6	F	NOV	1	Early	0	Early_F
cyclin-E	cyclin-E	35.39	EF-DEC-3	F	DEC	2	Early	0	Early_F
cyclin-E	cyclin-E	47.31	EF-DEC-4	F	DEC	2	Early	0	Early_F
cyclin-E	cyclin-E	42.89	EF-DEC-5	F	DEC	2	Early	0	Early_F
cyclin-E	cyclin-E	37.99	EF-DEC-6	F	DEC	2	Early	0	Early_F
cyclin-E	cyclin-E	47.33	EF-JAN-4	F	JAN	3	Early	0	Early_F
cyclin-E	cyclin-E	57.37	EF-JAN-5	F	JAN	3	Early	0	Early_F
cyclin-E	cyclin-E	55.36	EF-JAN-5	F	JAN	3	Early	0	Early_F
cyclin-E	cyclin-E	51.22	EF-JAN-6	F	JAN	3	Early	0	Early_F
cyclin-E	cyclin-E	59.5	EF-FEB-1	F	FEB	4	Early	0	Early_F
cyclin-E	cyclin-E	61.59	EF-FEB-2	F	FEB	4	Early	0	Early_F
cyclin-E	cyclin-E	66.86	EF-FEB-3	F	FEB	4	Early	0	Early_F
cyclin-E	cyclin-E	76.6	EF-FEB-6	F	FEB	4	Early	0	Early_F
cyclin-E	cyclin-E	42.64	EF-MAR-4	F	MAR	5	Early	0	Early_F
cyclin-E	cyclin-E	61.92	EF-MAR-5	F	MAR	5	Early	0	Early_F
cyclin-E	cyclin-E	47.38	EF-MAR-6	F	MAR	5	Early	0	Early_F
cyclin-E	cyclin-E	45.06	EF-MAR-7	F	MAR	5	Early	0	Early_F
cyclin-E	cyclin-E	38.62	EF-APR-1	F	APR	6	Early	0	Early_F
cyclin-E	cyclin-E	37.5	EF-APR-2	F	APR	6	Early	0	Early_F
cyclin-E	cyclin-E	32.57	EF-APR-3	F	APR	6	Early	0	Early_F
cyclin-E	cyclin-E	13.59	EF-APR-4	F	APR	6	Early	0	Early_F
cyclin-E	cyclin-E	37.69	EF-MAY-1	F	MAY	7	Early	0	Early_F
cyclin-E	cyclin-E	8.58	EF-MAY-4	F	MAY	7	Early	0	Early_F
cyclin-E	cyclin-E	6.25	EF-MAY-5	F	MAY	7	Early	0	Early_F
cyclin-E	cyclin-E	8.57	EF-MAY-6	F	MAY	7	Early	0	Early_F
cyclin-E	cyclin-E	23.8	EF-JUN-1	F	JUN	8	Early	0	Early_F
cyclin-E	cyclin-E	9.61	EF-JUN-2	F	JUN	8	Early	0	Early_F
cyclin-E	cyclin-E	30.19	EF-JUN-3	F	JUN	8	Early	0	Early_F
cyclin-E	cyclin-E	13	EF-JUN-4	F	JUN	8	Early	0	Early_F
cyclin-E	cyclin-E	28.66	EC-NOV-3	C	NOV	1	Early	0	Early_C
cyclin-E	cyclin-E	29.42	EC-NOV-4	C	NOV	1	Early	0	Early_C
cyclin-E	cyclin-E	20.17	EC-NOV-5	C	NOV	1	Early	0	Early_C
cyclin-E	cyclin-E	18.33	EC-NOV-6	C	NOV	1	Early	0	Early_C
cyclin-E	cyclin-E	83.65	EC-DEC-2	C	DEC	2	Early	0	Early_C
cyclin-E	cyclin-E	98.18	EC-DEC-4	C	DEC	2	Early	0	Early_C
cyclin-E	cyclin-E	25.06	EC-DEC-5	C	DEC	2	Early	0	Early_C
cyclin-E	cyclin-E	66.44	EC-DEC-6	C	DEC	2	Early	0	Early_C
cyclin-E	cyclin-E	127.58	EC-JAN-2	C	JAN	3	Early	0	Early_C
cyclin-E	cyclin-E	179.92	EC-JAN-4	C	JAN	3	Early	0	Early_C
cyclin-E	cyclin-E	153	EC-JAN-5	C	JAN	3	Early	0	Early_C
cyclin-E	cyclin-E	152.14	EC-JAN-6	C	JAN	3	Early	0	Early_C
cyclin-E	cyclin-E	132.18	EC-FEB-1	C	FEB	4	Early	0	Early_C
cyclin-E	cyclin-E	136.03	EC-FEB-2	C	FEB	4	Early	0	Early_C
cyclin-E	cyclin-E	35.55	EC-FEB-4	C	FEB	4	Early	0	Early_C
cyclin-E	cyclin-E	168.1	EC-FEB-6	C	FEB	4	Early	0	Early_C
cyclin-E	cyclin-E	142.07	EC-MAR-4	C	MAR	5	Early	0	Early_C
cyclin-E	cyclin-E	117.56	EC-MAR-5	C	MAR	5	Early	0	Early_C
cyclin-E	cyclin-E	115.84	EC-MAR-6	C	MAR	5	Early	0	Early_C
cyclin-E	cyclin-E	167.92	EC-MAR-8	C	MAR	5	Early	0	Early_C
cyclin-E	cyclin-E	140.62	EC-APR-1	C	APR	6	Early	0	Early_C
cyclin-E	cyclin-E	204.88	EC-APR-2	C	APR	6	Early	0	Early_C
cyclin-E	cyclin-E	178.1	EC-APR-3	C	APR	6	Early	0	Early_C
cyclin-E	cyclin-E	218.49	EC-APR-6	C	APR	6	Early	0	Early_C
cyclin-E	cyclin-E	113.93	EC-MAY-1	C	MAY	7	Early	0	Early_C
cyclin-E	cyclin-E	94.77	EC-MAY-2	C	MAY	7	Early	0	Early_C
cyclin-E	cyclin-E	229.83	EC-MAY-3	C	MAY	7	Early	0	Early_C
cyclin-E	cyclin-E	178.49	EC-MAY-4	C	MAY	7	Early	0	Early_C
cyclin-E	cyclin-E	166.84	EC-JUN-1	C	JUN	8	Early	0	Early_C
cyclin-E	cyclin-E	107.98	EC-JUN-2	C	JUN	8	Early	0	Early_C
cyclin-E	cyclin-E	178.25	EC-JUN-4	C	JUN	8	Early	0	Early_C
cyclin-E	cyclin-E	214.58	EC-JUN-6	C	JUN	8	Early	0	Early_C
cyclin-E	cyclin-E	22.16	LF NOV 1	F	NOV	1	Late	1	Late_F
cyclin-E	cyclin-E	19.48	LF NOV 2	F	NOV	1	Late	1	Late_F
cyclin-E	cyclin-E	18.96	LF NOV 3	F	NOV	1	Late	1	Late_F
cyclin-E	cyclin-E	48.99	LF NOV 4	F	NOV	1	Late	1	Late_F
cyclin-E	cyclin-E	27.32	LF DEC 1	F	DEC	2	Late	1	Late_F
cyclin-E	cyclin-E	27.55	LF DEC 2	F	DEC	2	Late	1	Late_F
cyclin-E	cyclin-E	18.37	LF DEC 3	F	DEC	2	Late	1	Late_F
cyclin-E	cyclin-E	30.01	LF DEC 4	F	DEC	2	Late	1	Late_F
cyclin-E	cyclin-E	38.88	LF JAN 1B	F	JAN	3	Late	1	Late_F
cyclin-E	cyclin-E	37.54	LF JAN 2	F	JAN	3	Late	1	Late_F
cyclin-E	cyclin-E	18.49	LF JAN 3	F	JAN	3	Late	1	Late_F
cyclin-E	cyclin-E	39.93	LF JAN 4	F	JAN	3	Late	1	Late_F
cyclin-E	cyclin-E	23.73	LF FEB 1	F	FEB	4	Late	1	Late_F
cyclin-E	cyclin-E	33.81	LF FEB 2	F	FEB	4	Late	1	Late_F
cyclin-E	cyclin-E	25.09	LF FEB 3	F	FEB	4	Late	1	Late_F
cyclin-E	cyclin-E	19.96	LF FEB 4	F	FEB	4	Late	1	Late_F
cyclin-E	cyclin-E	52.68	LF MAR 1	F	MAR	5	Late	1	Late_F
cyclin-E	cyclin-E	34.59	LF MAR 2	F	MAR	5	Late	1	Late_F
cyclin-E	cyclin-E	74.37	LF MAR 3	F	MAR	5	Late	1	Late_F
cyclin-E	cyclin-E	50.04	LF MAR 4	F	MAR	5	Late	1	Late_F
cyclin-E	cyclin-E	35.71	LF APR 1	F	APR	6	Late	1	Late_F
cyclin-E	cyclin-E	19.73	LF APR 2	F	APR	6	Late	1	Late_F
cyclin-E	cyclin-E	18.18	LF APR 3	F	APR	6	Late	1	Late_F
cyclin-E	cyclin-E	34.78	LF APR 4	F	APR	6	Late	1	Late_F
cyclin-E	cyclin-E	4.38	LF MAY 1	F	MAY	7	Late	1	Late_F
cyclin-E	cyclin-E	17.24	LF MAY 2	F	MAY	7	Late	1	Late_F
cyclin-E	cyclin-E	13.34	LF MAY 3	F	MAY	7	Late	1	Late_F
cyclin-E	cyclin-E	14.13	LF MAY 4	F	MAY	7	Late	1	Late_F
cyclin-E	cyclin-E	18.46	LF JUN 1	F	JUN	8	Late	1	Late_F
cyclin-E	cyclin-E	15.35	LF JUN 2	F	JUN	8	Late	1	Late_F
cyclin-E	cyclin-E	14.21	LF JUN 3	F	JUN	8	Late	1	Late_F
cyclin-E	cyclin-E	18.69	LF JUN 4	F	JUN	8	Late	1	Late_F
cyclin-E	cyclin-E	21.43	LC NOV 1	C	NOV	1	Late	1	Late_C
cyclin-E	cyclin-E	19.84	LC NOV 2	C	NOV	1	Late	1	Late_C
cyclin-E	cyclin-E	3.93	LC NOV 3	C	NOV	1	Late	1	Late_C
cyclin-E	cyclin-E	9.14	LC NOV 4	C	NOV	1	Late	1	Late_C
cyclin-E	cyclin-E	44.07	LC DEC 1	C	DEC	2	Late	1	Late_C
cyclin-E	cyclin-E	45.28	LC DEC 2	C	DEC	2	Late	1	Late_C
cyclin-E	cyclin-E	58.89	LC DEC 3	C	DEC	2	Late	1	Late_C
cyclin-E	cyclin-E	32.74	LC DEC 4	C	DEC	2	Late	1	Late_C
cyclin-E	cyclin-E	56.8	LC JAN 1	C	JAN	3	Late	1	Late_C
cyclin-E	cyclin-E	62.42	LC JAN 2	C	JAN	3	Late	1	Late_C
cyclin-E	cyclin-E	76.55	LC JAN 3	C	JAN	3	Late	1	Late_C
cyclin-E	cyclin-E	88.7	LC JAN 4	C	JAN	3	Late	1	Late_C
cyclin-E	cyclin-E	82.2	LC FEB 1	C	FEB	4	Late	1	Late_C
cyclin-E	cyclin-E	80.61	LC FEB 2	C	FEB	4	Late	1	Late_C
cyclin-E	cyclin-E	55.81	LC FEB 3	C	FEB	4	Late	1	Late_C
cyclin-E	cyclin-E	43.5	LC FEB 4	C	FEB	4	Late	1	Late_C
cyclin-E	cyclin-E	111.36	LC MAR 1	C	MAR	5	Late	1	Late_C
cyclin-E	cyclin-E	126.74	LC MAR 2	C	MAR	5	Late	1	Late_C
cyclin-E	cyclin-E	92.11	LC MAR 3	C	MAR	5	Late	1	Late_C
cyclin-E	cyclin-E	98.97	LC MAR 4	C	MAR	5	Late	1	Late_C
cyclin-E	cyclin-E	95.97	LC APR 1	C	APR	6	Late	1	Late_C
cyclin-E	cyclin-E	111.9	LC APR 2	C	APR	6	Late	1	Late_C
cyclin-E	cyclin-E	84.32	LC APR 3	C	APR	6	Late	1	Late_C
cyclin-E	cyclin-E	115.93	LC APR 4	C	APR	6	Late	1	Late_C
cyclin-E	cyclin-E	156.09	LC MAY 1	C	MAY	7	Late	1	Late_C
cyclin-E	cyclin-E	89.35	LC MAY 2	C	MAY	7	Late	1	Late_C
cyclin-E	cyclin-E	91.22	LC MAY 3	C	MAY	7	Late	1	Late_C
cyclin-E	cyclin-E	109.46	LC MAY 4	C	MAY	7	Late	1	Late_C
cyclin-E	cyclin-E	91.48	LC JUN 1	C	JUN	8	Late	1	Late_C
cyclin-E	cyclin-E	113.63	LC JUN 2	C	JUN	8	Late	1	Late_C
cyclin-E	cyclin-E	66.58	LC JUN 3	C	JUN	8	Late	1	Late_C
cyclin-E	cyclin-E	92.22	LC JUN 4	C	JUN	8	Late	1	Late_C
cyclin-G	cyclin-G	258.67	EF-NOV-1	F	NOV	1	Early	0	Early_F
cyclin-G	cyclin-G	282.41	EF-NOV-2	F	NOV	1	Early	0	Early_F
cyclin-G	cyclin-G	285.37	EF-NOV-4	F	NOV	1	Early	0	Early_F
cyclin-G	cyclin-G	296.47	EF-NOV-6	F	NOV	1	Early	0	Early_F
cyclin-G	cyclin-G	227.28	EF-DEC-3	F	DEC	2	Early	0	Early_F
cyclin-G	cyclin-G	253.27	EF-DEC-4	F	DEC	2	Early	0	Early_F
cyclin-G	cyclin-G	277.22	EF-DEC-5	F	DEC	2	Early	0	Early_F
cyclin-G	cyclin-G	233.83	EF-DEC-6	F	DEC	2	Early	0	Early_F
cyclin-G	cyclin-G	227.38	EF-JAN-4	F	JAN	3	Early	0	Early_F
cyclin-G	cyclin-G	255.33	EF-JAN-5	F	JAN	3	Early	0	Early_F
cyclin-G	cyclin-G	260.74	EF-JAN-5	F	JAN	3	Early	0	Early_F
cyclin-G	cyclin-G	217.6	EF-JAN-6	F	JAN	3	Early	0	Early_F
cyclin-G	cyclin-G	361.71	EF-FEB-1	F	FEB	4	Early	0	Early_F
cyclin-G	cyclin-G	283.39	EF-FEB-2	F	FEB	4	Early	0	Early_F
cyclin-G	cyclin-G	239.55	EF-FEB-3	F	FEB	4	Early	0	Early_F
cyclin-G	cyclin-G	272.19	EF-FEB-6	F	FEB	4	Early	0	Early_F
cyclin-G	cyclin-G	435.49	EF-MAR-4	F	MAR	5	Early	0	Early_F
cyclin-G	cyclin-G	237.37	EF-MAR-5	F	MAR	5	Early	0	Early_F
cyclin-G	cyclin-G	299.76	EF-MAR-6	F	MAR	5	Early	0	Early_F
cyclin-G	cyclin-G	294.02	EF-MAR-7	F	MAR	5	Early	0	Early_F
cyclin-G	cyclin-G	203.81	EF-APR-1	F	APR	6	Early	0	Early_F
cyclin-G	cyclin-G	174.96	EF-APR-2	F	APR	6	Early	0	Early_F
cyclin-G	cyclin-G	171.55	EF-APR-3	F	APR	6	Early	0	Early_F
cyclin-G	cyclin-G	183.83	EF-APR-4	F	APR	6	Early	0	Early_F
cyclin-G	cyclin-G	329.43	EF-MAY-1	F	MAY	7	Early	0	Early_F
cyclin-G	cyclin-G	256.36	EF-MAY-4	F	MAY	7	Early	0	Early_F
cyclin-G	cyclin-G	423.75	EF-MAY-5	F	MAY	7	Early	0	Early_F
cyclin-G	cyclin-G	197.64	EF-MAY-6	F	MAY	7	Early	0	Early_F
cyclin-G	cyclin-G	254.97	EF-JUN-1	F	JUN	8	Early	0	Early_F
cyclin-G	cyclin-G	445.52	EF-JUN-2	F	JUN	8	Early	0	Early_F
cyclin-G	cyclin-G	314.52	EF-JUN-3	F	JUN	8	Early	0	Early_F
cyclin-G	cyclin-G	167.37	EF-JUN-4	F	JUN	8	Early	0	Early_F
cyclin-G	cyclin-G	379.58	EC-NOV-3	C	NOV	1	Early	0	Early_C
cyclin-G	cyclin-G	302.84	EC-NOV-4	C	NOV	1	Early	0	Early_C
cyclin-G	cyclin-G	363.22	EC-NOV-5	C	NOV	1	Early	0	Early_C
cyclin-G	cyclin-G	392.61	EC-NOV-6	C	NOV	1	Early	0	Early_C
cyclin-G	cyclin-G	342.23	EC-DEC-2	C	DEC	2	Early	0	Early_C
cyclin-G	cyclin-G	362.99	EC-DEC-4	C	DEC	2	Early	0	Early_C
cyclin-G	cyclin-G	510.44	EC-DEC-5	C	DEC	2	Early	0	Early_C
cyclin-G	cyclin-G	372.5	EC-DEC-6	C	DEC	2	Early	0	Early_C
cyclin-G	cyclin-G	397.62	EC-JAN-2	C	JAN	3	Early	0	Early_C
cyclin-G	cyclin-G	309.43	EC-JAN-4	C	JAN	3	Early	0	Early_C
cyclin-G	cyclin-G	362.16	EC-JAN-5	C	JAN	3	Early	0	Early_C
cyclin-G	cyclin-G	326.57	EC-JAN-6	C	JAN	3	Early	0	Early_C
cyclin-G	cyclin-G	362.58	EC-FEB-1	C	FEB	4	Early	0	Early_C
cyclin-G	cyclin-G	404.23	EC-FEB-2	C	FEB	4	Early	0	Early_C
cyclin-G	cyclin-G	357.11	EC-FEB-4	C	FEB	4	Early	0	Early_C
cyclin-G	cyclin-G	461.8	EC-FEB-6	C	FEB	4	Early	0	Early_C
cyclin-G	cyclin-G	433.36	EC-MAR-4	C	MAR	5	Early	0	Early_C
cyclin-G	cyclin-G	441.13	EC-MAR-5	C	MAR	5	Early	0	Early_C
cyclin-G	cyclin-G	342.72	EC-MAR-6	C	MAR	5	Early	0	Early_C
cyclin-G	cyclin-G	328.6	EC-MAR-8	C	MAR	5	Early	0	Early_C
cyclin-G	cyclin-G	238.15	EC-APR-1	C	APR	6	Early	0	Early_C
cyclin-G	cyclin-G	376.05	EC-APR-2	C	APR	6	Early	0	Early_C
cyclin-G	cyclin-G	290.14	EC-APR-3	C	APR	6	Early	0	Early_C
cyclin-G	cyclin-G	248.45	EC-APR-6	C	APR	6	Early	0	Early_C
cyclin-G	cyclin-G	506.59	EC-MAY-1	C	MAY	7	Early	0	Early_C
cyclin-G	cyclin-G	450.15	EC-MAY-2	C	MAY	7	Early	0	Early_C
cyclin-G	cyclin-G	246.24	EC-MAY-3	C	MAY	7	Early	0	Early_C
cyclin-G	cyclin-G	324.16	EC-MAY-4	C	MAY	7	Early	0	Early_C
cyclin-G	cyclin-G	361.81	EC-JUN-1	C	JUN	8	Early	0	Early_C
cyclin-G	cyclin-G	406	EC-JUN-2	C	JUN	8	Early	0	Early_C
cyclin-G	cyclin-G	210.92	EC-JUN-4	C	JUN	8	Early	0	Early_C
cyclin-G	cyclin-G	268.72	EC-JUN-6	C	JUN	8	Early	0	Early_C
cyclin-G	cyclin-G	207.86	LF NOV 1	F	NOV	1	Late	1	Late_F
cyclin-G	cyclin-G	199.46	LF NOV 2	F	NOV	1	Late	1	Late_F
cyclin-G	cyclin-G	238.34	LF NOV 3	F	NOV	1	Late	1	Late_F
cyclin-G	cyclin-G	241.99	LF NOV 4	F	NOV	1	Late	1	Late_F
cyclin-G	cyclin-G	220.9	LF DEC 1	F	DEC	2	Late	1	Late_F
cyclin-G	cyclin-G	282.82	LF DEC 2	F	DEC	2	Late	1	Late_F
cyclin-G	cyclin-G	205.69	LF DEC 3	F	DEC	2	Late	1	Late_F
cyclin-G	cyclin-G	278.96	LF DEC 4	F	DEC	2	Late	1	Late_F
cyclin-G	cyclin-G	181.01	LF JAN 1B	F	JAN	3	Late	1	Late_F
cyclin-G	cyclin-G	207.62	LF JAN 2	F	JAN	3	Late	1	Late_F
cyclin-G	cyclin-G	192.64	LF JAN 3	F	JAN	3	Late	1	Late_F
cyclin-G	cyclin-G	259.52	LF JAN 4	F	JAN	3	Late	1	Late_F
cyclin-G	cyclin-G	207.07	LF FEB 1	F	FEB	4	Late	1	Late_F
cyclin-G	cyclin-G	507.12	LF FEB 2	F	FEB	4	Late	1	Late_F
cyclin-G	cyclin-G	167.29	LF FEB 3	F	FEB	4	Late	1	Late_F
cyclin-G	cyclin-G	257.51	LF FEB 4	F	FEB	4	Late	1	Late_F
cyclin-G	cyclin-G	238.82	LF MAR 1	F	MAR	5	Late	1	Late_F
cyclin-G	cyclin-G	186.28	LF MAR 2	F	MAR	5	Late	1	Late_F
cyclin-G	cyclin-G	207.16	LF MAR 3	F	MAR	5	Late	1	Late_F
cyclin-G	cyclin-G	179.95	LF MAR 4	F	MAR	5	Late	1	Late_F
cyclin-G	cyclin-G	152.59	LF APR 1	F	APR	6	Late	1	Late_F
cyclin-G	cyclin-G	205.88	LF APR 2	F	APR	6	Late	1	Late_F
cyclin-G	cyclin-G	131.48	LF APR 3	F	APR	6	Late	1	Late_F
cyclin-G	cyclin-G	144.34	LF APR 4	F	APR	6	Late	1	Late_F
cyclin-G	cyclin-G	221.36	LF MAY 1	F	MAY	7	Late	1	Late_F
cyclin-G	cyclin-G	177.07	LF MAY 2	F	MAY	7	Late	1	Late_F
cyclin-G	cyclin-G	256.47	LF MAY 3	F	MAY	7	Late	1	Late_F
cyclin-G	cyclin-G	229.91	LF MAY 4	F	MAY	7	Late	1	Late_F
cyclin-G	cyclin-G	215.68	LF JUN 1	F	JUN	8	Late	1	Late_F
cyclin-G	cyclin-G	201.14	LF JUN 2	F	JUN	8	Late	1	Late_F
cyclin-G	cyclin-G	188.93	LF JUN 3	F	JUN	8	Late	1	Late_F
cyclin-G	cyclin-G	218.92	LF JUN 4	F	JUN	8	Late	1	Late_F
cyclin-G	cyclin-G	322.39	LC NOV 1	C	NOV	1	Late	1	Late_C
cyclin-G	cyclin-G	277.76	LC NOV 2	C	NOV	1	Late	1	Late_C
cyclin-G	cyclin-G	310.33	LC NOV 3	C	NOV	1	Late	1	Late_C
cyclin-G	cyclin-G	271.24	LC NOV 4	C	NOV	1	Late	1	Late_C
cyclin-G	cyclin-G	331.43	LC DEC 1	C	DEC	2	Late	1	Late_C
cyclin-G	cyclin-G	323.32	LC DEC 2	C	DEC	2	Late	1	Late_C
cyclin-G	cyclin-G	304.99	LC DEC 3	C	DEC	2	Late	1	Late_C
cyclin-G	cyclin-G	331.28	LC DEC 4	C	DEC	2	Late	1	Late_C
cyclin-G	cyclin-G	331.72	LC JAN 1	C	JAN	3	Late	1	Late_C
cyclin-G	cyclin-G	324.91	LC JAN 2	C	JAN	3	Late	1	Late_C
cyclin-G	cyclin-G	197.65	LC JAN 3	C	JAN	3	Late	1	Late_C
cyclin-G	cyclin-G	521.86	LC JAN 4	C	JAN	3	Late	1	Late_C
cyclin-G	cyclin-G	284.38	LC FEB 1	C	FEB	4	Late	1	Late_C
cyclin-G	cyclin-G	396.62	LC FEB 2	C	FEB	4	Late	1	Late_C
cyclin-G	cyclin-G	487.98	LC FEB 3	C	FEB	4	Late	1	Late_C
cyclin-G	cyclin-G	333.91	LC FEB 4	C	FEB	4	Late	1	Late_C
cyclin-G	cyclin-G	312.16	LC MAR 1	C	MAR	5	Late	1	Late_C
cyclin-G	cyclin-G	333.44	LC MAR 2	C	MAR	5	Late	1	Late_C
cyclin-G	cyclin-G	478.61	LC MAR 3	C	MAR	5	Late	1	Late_C
cyclin-G	cyclin-G	378.9	LC MAR 4	C	MAR	5	Late	1	Late_C
cyclin-G	cyclin-G	282.58	LC APR 1	C	APR	6	Late	1	Late_C
cyclin-G	cyclin-G	310.84	LC APR 2	C	APR	6	Late	1	Late_C
cyclin-G	cyclin-G	260.63	LC APR 3	C	APR	6	Late	1	Late_C
cyclin-G	cyclin-G	474.09	LC APR 4	C	APR	6	Late	1	Late_C
cyclin-G	cyclin-G	327.36	LC MAY 1	C	MAY	7	Late	1	Late_C
cyclin-G	cyclin-G	317.7	LC MAY 2	C	MAY	7	Late	1	Late_C
cyclin-G	cyclin-G	351.86	LC MAY 3	C	MAY	7	Late	1	Late_C
cyclin-G	cyclin-G	210.5	LC MAY 4	C	MAY	7	Late	1	Late_C
cyclin-G	cyclin-G	221.48	LC JUN 1	C	JUN	8	Late	1	Late_C
cyclin-G	cyclin-G	204.53	LC JUN 2	C	JUN	8	Late	1	Late_C
cyclin-G	cyclin-G	331.48	LC JUN 3	C	JUN	8	Late	1	Late_C
cyclin-G	cyclin-G	368.86	LC JUN 4	C	JUN	8	Late	1	Late_C
cyclin-K	cyclin-K	71.81	EF-NOV-1	F	NOV	1	Early	0	Early_F
cyclin-K	cyclin-K	81.51	EF-NOV-2	F	NOV	1	Early	0	Early_F
cyclin-K	cyclin-K	96.75	EF-NOV-4	F	NOV	1	Early	0	Early_F
cyclin-K	cyclin-K	88.78	EF-NOV-6	F	NOV	1	Early	0	Early_F
cyclin-K	cyclin-K	86.56	EF-DEC-3	F	DEC	2	Early	0	Early_F
cyclin-K	cyclin-K	67.38	EF-DEC-4	F	DEC	2	Early	0	Early_F
cyclin-K	cyclin-K	75.98	EF-DEC-5	F	DEC	2	Early	0	Early_F
cyclin-K	cyclin-K	86.35	EF-DEC-6	F	DEC	2	Early	0	Early_F
cyclin-K	cyclin-K	57.75	EF-JAN-4	F	JAN	3	Early	0	Early_F
cyclin-K	cyclin-K	65.06	EF-JAN-5	F	JAN	3	Early	0	Early_F
cyclin-K	cyclin-K	65.27	EF-JAN-5	F	JAN	3	Early	0	Early_F
cyclin-K	cyclin-K	82.67	EF-JAN-6	F	JAN	3	Early	0	Early_F
cyclin-K	cyclin-K	64.63	EF-FEB-1	F	FEB	4	Early	0	Early_F
cyclin-K	cyclin-K	71.78	EF-FEB-2	F	FEB	4	Early	0	Early_F
cyclin-K	cyclin-K	80.99	EF-FEB-3	F	FEB	4	Early	0	Early_F
cyclin-K	cyclin-K	72.51	EF-FEB-6	F	FEB	4	Early	0	Early_F
cyclin-K	cyclin-K	117.7	EF-MAR-4	F	MAR	5	Early	0	Early_F
cyclin-K	cyclin-K	87.09	EF-MAR-5	F	MAR	5	Early	0	Early_F
cyclin-K	cyclin-K	75.42	EF-MAR-6	F	MAR	5	Early	0	Early_F
cyclin-K	cyclin-K	82.78	EF-MAR-7	F	MAR	5	Early	0	Early_F
cyclin-K	cyclin-K	120.14	EF-APR-1	F	APR	6	Early	0	Early_F
cyclin-K	cyclin-K	133.22	EF-APR-2	F	APR	6	Early	0	Early_F
cyclin-K	cyclin-K	144.74	EF-APR-3	F	APR	6	Early	0	Early_F
cyclin-K	cyclin-K	145.29	EF-APR-4	F	APR	6	Early	0	Early_F
cyclin-K	cyclin-K	114.47	EF-MAY-1	F	MAY	7	Early	0	Early_F
cyclin-K	cyclin-K	92.59	EF-MAY-4	F	MAY	7	Early	0	Early_F
cyclin-K	cyclin-K	73.81	EF-MAY-5	F	MAY	7	Early	0	Early_F
cyclin-K	cyclin-K	92.55	EF-MAY-6	F	MAY	7	Early	0	Early_F
cyclin-K	cyclin-K	60.67	EF-JUN-1	F	JUN	8	Early	0	Early_F
cyclin-K	cyclin-K	96.07	EF-JUN-2	F	JUN	8	Early	0	Early_F
cyclin-K	cyclin-K	92.31	EF-JUN-3	F	JUN	8	Early	0	Early_F
cyclin-K	cyclin-K	50.89	EF-JUN-4	F	JUN	8	Early	0	Early_F
cyclin-K	cyclin-K	117.56	EC-NOV-3	C	NOV	1	Early	0	Early_C
cyclin-K	cyclin-K	95.83	EC-NOV-4	C	NOV	1	Early	0	Early_C
cyclin-K	cyclin-K	106.46	EC-NOV-5	C	NOV	1	Early	0	Early_C
cyclin-K	cyclin-K	54.49	EC-NOV-6	C	NOV	1	Early	0	Early_C
cyclin-K	cyclin-K	85.96	EC-DEC-2	C	DEC	2	Early	0	Early_C
cyclin-K	cyclin-K	84.32	EC-DEC-4	C	DEC	2	Early	0	Early_C
cyclin-K	cyclin-K	110.06	EC-DEC-5	C	DEC	2	Early	0	Early_C
cyclin-K	cyclin-K	84.59	EC-DEC-6	C	DEC	2	Early	0	Early_C
cyclin-K	cyclin-K	82.03	EC-JAN-2	C	JAN	3	Early	0	Early_C
cyclin-K	cyclin-K	61.26	EC-JAN-4	C	JAN	3	Early	0	Early_C
cyclin-K	cyclin-K	60.04	EC-JAN-5	C	JAN	3	Early	0	Early_C
cyclin-K	cyclin-K	81.76	EC-JAN-6	C	JAN	3	Early	0	Early_C
cyclin-K	cyclin-K	70.89	EC-FEB-1	C	FEB	4	Early	0	Early_C
cyclin-K	cyclin-K	69.25	EC-FEB-2	C	FEB	4	Early	0	Early_C
cyclin-K	cyclin-K	159.23	EC-FEB-4	C	FEB	4	Early	0	Early_C
cyclin-K	cyclin-K	102.84	EC-FEB-6	C	FEB	4	Early	0	Early_C
cyclin-K	cyclin-K	83.81	EC-MAR-4	C	MAR	5	Early	0	Early_C
cyclin-K	cyclin-K	83.07	EC-MAR-5	C	MAR	5	Early	0	Early_C
cyclin-K	cyclin-K	69.38	EC-MAR-6	C	MAR	5	Early	0	Early_C
cyclin-K	cyclin-K	67.96	EC-MAR-8	C	MAR	5	Early	0	Early_C
cyclin-K	cyclin-K	74.88	EC-APR-1	C	APR	6	Early	0	Early_C
cyclin-K	cyclin-K	81.11	EC-APR-2	C	APR	6	Early	0	Early_C
cyclin-K	cyclin-K	90.08	EC-APR-3	C	APR	6	Early	0	Early_C
cyclin-K	cyclin-K	73.66	EC-APR-6	C	APR	6	Early	0	Early_C
cyclin-K	cyclin-K	99.57	EC-MAY-1	C	MAY	7	Early	0	Early_C
cyclin-K	cyclin-K	142.15	EC-MAY-2	C	MAY	7	Early	0	Early_C
cyclin-K	cyclin-K	82.08	EC-MAY-3	C	MAY	7	Early	0	Early_C
cyclin-K	cyclin-K	85.6	EC-MAY-4	C	MAY	7	Early	0	Early_C
cyclin-K	cyclin-K	77.75	EC-JUN-1	C	JUN	8	Early	0	Early_C
cyclin-K	cyclin-K	81.68	EC-JUN-2	C	JUN	8	Early	0	Early_C
cyclin-K	cyclin-K	96.55	EC-JUN-4	C	JUN	8	Early	0	Early_C
cyclin-K	cyclin-K	133.36	EC-JUN-6	C	JUN	8	Early	0	Early_C
cyclin-K	cyclin-K	68.01	LF NOV 1	F	NOV	1	Late	1	Late_F
cyclin-K	cyclin-K	69.17	LF NOV 2	F	NOV	1	Late	1	Late_F
cyclin-K	cyclin-K	127.3	LF NOV 3	F	NOV	1	Late	1	Late_F
cyclin-K	cyclin-K	83.14	LF NOV 4	F	NOV	1	Late	1	Late_F
cyclin-K	cyclin-K	69.48	LF DEC 1	F	DEC	2	Late	1	Late_F
cyclin-K	cyclin-K	67.26	LF DEC 2	F	DEC	2	Late	1	Late_F
cyclin-K	cyclin-K	59.99	LF DEC 3	F	DEC	2	Late	1	Late_F
cyclin-K	cyclin-K	73.35	LF DEC 4	F	DEC	2	Late	1	Late_F
cyclin-K	cyclin-K	44.25	LF JAN 1B	F	JAN	3	Late	1	Late_F
cyclin-K	cyclin-K	55.16	LF JAN 2	F	JAN	3	Late	1	Late_F
cyclin-K	cyclin-K	53.94	LF JAN 3	F	JAN	3	Late	1	Late_F
cyclin-K	cyclin-K	58.71	LF JAN 4	F	JAN	3	Late	1	Late_F
cyclin-K	cyclin-K	69.02	LF FEB 1	F	FEB	4	Late	1	Late_F
cyclin-K	cyclin-K	101.42	LF FEB 2	F	FEB	4	Late	1	Late_F
cyclin-K	cyclin-K	52.58	LF FEB 3	F	FEB	4	Late	1	Late_F
cyclin-K	cyclin-K	49.9	LF FEB 4	F	FEB	4	Late	1	Late_F
cyclin-K	cyclin-K	113.55	LF MAR 1	F	MAR	5	Late	1	Late_F
cyclin-K	cyclin-K	78.5	LF MAR 2	F	MAR	5	Late	1	Late_F
cyclin-K	cyclin-K	88.97	LF MAR 3	F	MAR	5	Late	1	Late_F
cyclin-K	cyclin-K	79.86	LF MAR 4	F	MAR	5	Late	1	Late_F
cyclin-K	cyclin-K	90.9	LF APR 1	F	APR	6	Late	1	Late_F
cyclin-K	cyclin-K	108.49	LF APR 2	F	APR	6	Late	1	Late_F
cyclin-K	cyclin-K	94.41	LF APR 3	F	APR	6	Late	1	Late_F
cyclin-K	cyclin-K	80.58	LF APR 4	F	APR	6	Late	1	Late_F
cyclin-K	cyclin-K	109.59	LF MAY 1	F	MAY	7	Late	1	Late_F
cyclin-K	cyclin-K	89.32	LF MAY 2	F	MAY	7	Late	1	Late_F
cyclin-K	cyclin-K	71.81	LF MAY 3	F	MAY	7	Late	1	Late_F
cyclin-K	cyclin-K	63.81	LF MAY 4	F	MAY	7	Late	1	Late_F
cyclin-K	cyclin-K	44.69	LF JUN 1	F	JUN	8	Late	1	Late_F
cyclin-K	cyclin-K	39.46	LF JUN 2	F	JUN	8	Late	1	Late_F
cyclin-K	cyclin-K	47.08	LF JUN 3	F	JUN	8	Late	1	Late_F
cyclin-K	cyclin-K	40.05	LF JUN 4	F	JUN	8	Late	1	Late_F
cyclin-K	cyclin-K	99.13	LC NOV 1	C	NOV	1	Late	1	Late_C
cyclin-K	cyclin-K	107.55	LC NOV 2	C	NOV	1	Late	1	Late_C
cyclin-K	cyclin-K	113.92	LC NOV 3	C	NOV	1	Late	1	Late_C
cyclin-K	cyclin-K	112.76	LC NOV 4	C	NOV	1	Late	1	Late_C
cyclin-K	cyclin-K	65.23	LC DEC 1	C	DEC	2	Late	1	Late_C
cyclin-K	cyclin-K	68.83	LC DEC 2	C	DEC	2	Late	1	Late_C
cyclin-K	cyclin-K	61	LC DEC 3	C	DEC	2	Late	1	Late_C
cyclin-K	cyclin-K	67.41	LC DEC 4	C	DEC	2	Late	1	Late_C
cyclin-K	cyclin-K	61.35	LC JAN 1	C	JAN	3	Late	1	Late_C
cyclin-K	cyclin-K	51.22	LC JAN 2	C	JAN	3	Late	1	Late_C
cyclin-K	cyclin-K	61.69	LC JAN 3	C	JAN	3	Late	1	Late_C
cyclin-K	cyclin-K	51.74	LC JAN 4	C	JAN	3	Late	1	Late_C
cyclin-K	cyclin-K	44.43	LC FEB 1	C	FEB	4	Late	1	Late_C
cyclin-K	cyclin-K	56.43	LC FEB 2	C	FEB	4	Late	1	Late_C
cyclin-K	cyclin-K	38.27	LC FEB 3	C	FEB	4	Late	1	Late_C
cyclin-K	cyclin-K	55.26	LC FEB 4	C	FEB	4	Late	1	Late_C
cyclin-K	cyclin-K	77.62	LC MAR 1	C	MAR	5	Late	1	Late_C
cyclin-K	cyclin-K	45.26	LC MAR 2	C	MAR	5	Late	1	Late_C
cyclin-K	cyclin-K	66.83	LC MAR 3	C	MAR	5	Late	1	Late_C
cyclin-K	cyclin-K	31.99	LC MAR 4	C	MAR	5	Late	1	Late_C
cyclin-K	cyclin-K	35.54	LC APR 1	C	APR	6	Late	1	Late_C
cyclin-K	cyclin-K	78.75	LC APR 2	C	APR	6	Late	1	Late_C
cyclin-K	cyclin-K	51.47	LC APR 3	C	APR	6	Late	1	Late_C
cyclin-K	cyclin-K	53.64	LC APR 4	C	APR	6	Late	1	Late_C
cyclin-K	cyclin-K	47.7	LC MAY 1	C	MAY	7	Late	1	Late_C
cyclin-K	cyclin-K	75.45	LC MAY 2	C	MAY	7	Late	1	Late_C
cyclin-K	cyclin-K	46.54	LC MAY 3	C	MAY	7	Late	1	Late_C
cyclin-K	cyclin-K	56.83	LC MAY 4	C	MAY	7	Late	1	Late_C
cyclin-K	cyclin-K	96.3	LC JUN 1	C	JUN	8	Late	1	Late_C
cyclin-K	cyclin-K	63.63	LC JUN 2	C	JUN	8	Late	1	Late_C
cyclin-K	cyclin-K	51	LC JUN 3	C	JUN	8	Late	1	Late_C
cyclin-K	cyclin-K	50.02	LC JUN 4	C	JUN	8	Late	1	Late_C
dual specificity mitogen-activated protein kinase kinase dSOR1 (ERK) (LOC105664328)	dsor1	81.65	EF-NOV-1	F	NOV	1	Early	0	Early_F
dual specificity mitogen-activated protein kinase kinase dSOR1 (ERK) (LOC105664328)	dsor1	84.15	EF-NOV-2	F	NOV	1	Early	0	Early_F
dual specificity mitogen-activated protein kinase kinase dSOR1 (ERK) (LOC105664328)	dsor1	84.18	EF-NOV-4	F	NOV	1	Early	0	Early_F
dual specificity mitogen-activated protein kinase kinase dSOR1 (ERK) (LOC105664328)	dsor1	59.46	EF-NOV-6	F	NOV	1	Early	0	Early_F
dual specificity mitogen-activated protein kinase kinase dSOR1 (ERK) (LOC105664328)	dsor1	73.77	EF-DEC-3	F	DEC	2	Early	0	Early_F
dual specificity mitogen-activated protein kinase kinase dSOR1 (ERK) (LOC105664328)	dsor1	91.45	EF-DEC-4	F	DEC	2	Early	0	Early_F
dual specificity mitogen-activated protein kinase kinase dSOR1 (ERK) (LOC105664328)	dsor1	91.17	EF-DEC-5	F	DEC	2	Early	0	Early_F
dual specificity mitogen-activated protein kinase kinase dSOR1 (ERK) (LOC105664328)	dsor1	73.65	EF-DEC-6	F	DEC	2	Early	0	Early_F
dual specificity mitogen-activated protein kinase kinase dSOR1 (ERK) (LOC105664328)	dsor1	59.24	EF-JAN-4	F	JAN	3	Early	0	Early_F
dual specificity mitogen-activated protein kinase kinase dSOR1 (ERK) (LOC105664328)	dsor1	67.26	EF-JAN-5	F	JAN	3	Early	0	Early_F
dual specificity mitogen-activated protein kinase kinase dSOR1 (ERK) (LOC105664328)	dsor1	77.93	EF-JAN-5	F	JAN	3	Early	0	Early_F
dual specificity mitogen-activated protein kinase kinase dSOR1 (ERK) (LOC105664328)	dsor1	94.84	EF-JAN-6	F	JAN	3	Early	0	Early_F
dual specificity mitogen-activated protein kinase kinase dSOR1 (ERK) (LOC105664328)	dsor1	89.21	EF-FEB-1	F	FEB	4	Early	0	Early_F
dual specificity mitogen-activated protein kinase kinase dSOR1 (ERK) (LOC105664328)	dsor1	71	EF-FEB-2	F	FEB	4	Early	0	Early_F
dual specificity mitogen-activated protein kinase kinase dSOR1 (ERK) (LOC105664328)	dsor1	82.56	EF-FEB-3	F	FEB	4	Early	0	Early_F
dual specificity mitogen-activated protein kinase kinase dSOR1 (ERK) (LOC105664328)	dsor1	87.87	EF-FEB-6	F	FEB	4	Early	0	Early_F
dual specificity mitogen-activated protein kinase kinase dSOR1 (ERK) (LOC105664328)	dsor1	76.18	EF-MAR-4	F	MAR	5	Early	0	Early_F
dual specificity mitogen-activated protein kinase kinase dSOR1 (ERK) (LOC105664328)	dsor1	84.8	EF-MAR-5	F	MAR	5	Early	0	Early_F
dual specificity mitogen-activated protein kinase kinase dSOR1 (ERK) (LOC105664328)	dsor1	97.23	EF-MAR-6	F	MAR	5	Early	0	Early_F
dual specificity mitogen-activated protein kinase kinase dSOR1 (ERK) (LOC105664328)	dsor1	58.77	EF-MAR-7	F	MAR	5	Early	0	Early_F
dual specificity mitogen-activated protein kinase kinase dSOR1 (ERK) (LOC105664328)	dsor1	103.94	EF-APR-1	F	APR	6	Early	0	Early_F
dual specificity mitogen-activated protein kinase kinase dSOR1 (ERK) (LOC105664328)	dsor1	86.95	EF-APR-2	F	APR	6	Early	0	Early_F
dual specificity mitogen-activated protein kinase kinase dSOR1 (ERK) (LOC105664328)	dsor1	91.14	EF-APR-3	F	APR	6	Early	0	Early_F
dual specificity mitogen-activated protein kinase kinase dSOR1 (ERK) (LOC105664328)	dsor1	106.74	EF-APR-4	F	APR	6	Early	0	Early_F
dual specificity mitogen-activated protein kinase kinase dSOR1 (ERK) (LOC105664328)	dsor1	106.79	EF-MAY-1	F	MAY	7	Early	0	Early_F
dual specificity mitogen-activated protein kinase kinase dSOR1 (ERK) (LOC105664328)	dsor1	59.11	EF-MAY-4	F	MAY	7	Early	0	Early_F
dual specificity mitogen-activated protein kinase kinase dSOR1 (ERK) (LOC105664328)	dsor1	80.05	EF-MAY-5	F	MAY	7	Early	0	Early_F
dual specificity mitogen-activated protein kinase kinase dSOR1 (ERK) (LOC105664328)	dsor1	63.46	EF-MAY-6	F	MAY	7	Early	0	Early_F
dual specificity mitogen-activated protein kinase kinase dSOR1 (ERK) (LOC105664328)	dsor1	61.11	EF-JUN-1	F	JUN	8	Early	0	Early_F
dual specificity mitogen-activated protein kinase kinase dSOR1 (ERK) (LOC105664328)	dsor1	60.04	EF-JUN-2	F	JUN	8	Early	0	Early_F
dual specificity mitogen-activated protein kinase kinase dSOR1 (ERK) (LOC105664328)	dsor1	85.14	EF-JUN-3	F	JUN	8	Early	0	Early_F
dual specificity mitogen-activated protein kinase kinase dSOR1 (ERK) (LOC105664328)	dsor1	46.92	EF-JUN-4	F	JUN	8	Early	0	Early_F
dual specificity mitogen-activated protein kinase kinase dSOR1 (ERK) (LOC105664328)	dsor1	90.66	EC-NOV-3	C	NOV	1	Early	0	Early_C
dual specificity mitogen-activated protein kinase kinase dSOR1 (ERK) (LOC105664328)	dsor1	99.36	EC-NOV-4	C	NOV	1	Early	0	Early_C
dual specificity mitogen-activated protein kinase kinase dSOR1 (ERK) (LOC105664328)	dsor1	91.73	EC-NOV-5	C	NOV	1	Early	0	Early_C
dual specificity mitogen-activated protein kinase kinase dSOR1 (ERK) (LOC105664328)	dsor1	92.76	EC-NOV-6	C	NOV	1	Early	0	Early_C
dual specificity mitogen-activated protein kinase kinase dSOR1 (ERK) (LOC105664328)	dsor1	95.19	EC-DEC-2	C	DEC	2	Early	0	Early_C
dual specificity mitogen-activated protein kinase kinase dSOR1 (ERK) (LOC105664328)	dsor1	84.32	EC-DEC-4	C	DEC	2	Early	0	Early_C
dual specificity mitogen-activated protein kinase kinase dSOR1 (ERK) (LOC105664328)	dsor1	121.15	EC-DEC-5	C	DEC	2	Early	0	Early_C
dual specificity mitogen-activated protein kinase kinase dSOR1 (ERK) (LOC105664328)	dsor1	61.25	EC-DEC-6	C	DEC	2	Early	0	Early_C
dual specificity mitogen-activated protein kinase kinase dSOR1 (ERK) (LOC105664328)	dsor1	56	EC-JAN-2	C	JAN	3	Early	0	Early_C
dual specificity mitogen-activated protein kinase kinase dSOR1 (ERK) (LOC105664328)	dsor1	63.43	EC-JAN-4	C	JAN	3	Early	0	Early_C
dual specificity mitogen-activated protein kinase kinase dSOR1 (ERK) (LOC105664328)	dsor1	74.76	EC-JAN-5	C	JAN	3	Early	0	Early_C
dual specificity mitogen-activated protein kinase kinase dSOR1 (ERK) (LOC105664328)	dsor1	90.94	EC-JAN-6	C	JAN	3	Early	0	Early_C
dual specificity mitogen-activated protein kinase kinase dSOR1 (ERK) (LOC105664328)	dsor1	79.75	EC-FEB-1	C	FEB	4	Early	0	Early_C
dual specificity mitogen-activated protein kinase kinase dSOR1 (ERK) (LOC105664328)	dsor1	57.4	EC-FEB-2	C	FEB	4	Early	0	Early_C
dual specificity mitogen-activated protein kinase kinase dSOR1 (ERK) (LOC105664328)	dsor1	122.13	EC-FEB-4	C	FEB	4	Early	0	Early_C
dual specificity mitogen-activated protein kinase kinase dSOR1 (ERK) (LOC105664328)	dsor1	90.6	EC-FEB-6	C	FEB	4	Early	0	Early_C
dual specificity mitogen-activated protein kinase kinase dSOR1 (ERK) (LOC105664328)	dsor1	71.32	EC-MAR-4	C	MAR	5	Early	0	Early_C
dual specificity mitogen-activated protein kinase kinase dSOR1 (ERK) (LOC105664328)	dsor1	58.43	EC-MAR-5	C	MAR	5	Early	0	Early_C
dual specificity mitogen-activated protein kinase kinase dSOR1 (ERK) (LOC105664328)	dsor1	59.81	EC-MAR-6	C	MAR	5	Early	0	Early_C
dual specificity mitogen-activated protein kinase kinase dSOR1 (ERK) (LOC105664328)	dsor1	57.6	EC-MAR-8	C	MAR	5	Early	0	Early_C
dual specificity mitogen-activated protein kinase kinase dSOR1 (ERK) (LOC105664328)	dsor1	63.56	EC-APR-1	C	APR	6	Early	0	Early_C
dual specificity mitogen-activated protein kinase kinase dSOR1 (ERK) (LOC105664328)	dsor1	52.81	EC-APR-2	C	APR	6	Early	0	Early_C
dual specificity mitogen-activated protein kinase kinase dSOR1 (ERK) (LOC105664328)	dsor1	70.07	EC-APR-3	C	APR	6	Early	0	Early_C
dual specificity mitogen-activated protein kinase kinase dSOR1 (ERK) (LOC105664328)	dsor1	83.65	EC-APR-6	C	APR	6	Early	0	Early_C
dual specificity mitogen-activated protein kinase kinase dSOR1 (ERK) (LOC105664328)	dsor1	64.45	EC-MAY-1	C	MAY	7	Early	0	Early_C
dual specificity mitogen-activated protein kinase kinase dSOR1 (ERK) (LOC105664328)	dsor1	47.38	EC-MAY-2	C	MAY	7	Early	0	Early_C
dual specificity mitogen-activated protein kinase kinase dSOR1 (ERK) (LOC105664328)	dsor1	73.87	EC-MAY-3	C	MAY	7	Early	0	Early_C
dual specificity mitogen-activated protein kinase kinase dSOR1 (ERK) (LOC105664328)	dsor1	68.71	EC-MAY-4	C	MAY	7	Early	0	Early_C
dual specificity mitogen-activated protein kinase kinase dSOR1 (ERK) (LOC105664328)	dsor1	55.11	EC-JUN-1	C	JUN	8	Early	0	Early_C
dual specificity mitogen-activated protein kinase kinase dSOR1 (ERK) (LOC105664328)	dsor1	53.19	EC-JUN-2	C	JUN	8	Early	0	Early_C
dual specificity mitogen-activated protein kinase kinase dSOR1 (ERK) (LOC105664328)	dsor1	59.78	EC-JUN-4	C	JUN	8	Early	0	Early_C
dual specificity mitogen-activated protein kinase kinase dSOR1 (ERK) (LOC105664328)	dsor1	58.91	EC-JUN-6	C	JUN	8	Early	0	Early_C
dual specificity mitogen-activated protein kinase kinase dSOR1 (ERK) (LOC105664328)	dsor1	71.07	LF NOV 1	F	NOV	1	Late	1	Late_F
dual specificity mitogen-activated protein kinase kinase dSOR1 (ERK) (LOC105664328)	dsor1	81.93	LF NOV 2	F	NOV	1	Late	1	Late_F
dual specificity mitogen-activated protein kinase kinase dSOR1 (ERK) (LOC105664328)	dsor1	89.38	LF NOV 3	F	NOV	1	Late	1	Late_F
dual specificity mitogen-activated protein kinase kinase dSOR1 (ERK) (LOC105664328)	dsor1	84.62	LF NOV 4	F	NOV	1	Late	1	Late_F
dual specificity mitogen-activated protein kinase kinase dSOR1 (ERK) (LOC105664328)	dsor1	66.51	LF DEC 1	F	DEC	2	Late	1	Late_F
dual specificity mitogen-activated protein kinase kinase dSOR1 (ERK) (LOC105664328)	dsor1	81.04	LF DEC 2	F	DEC	2	Late	1	Late_F
dual specificity mitogen-activated protein kinase kinase dSOR1 (ERK) (LOC105664328)	dsor1	68.56	LF DEC 3	F	DEC	2	Late	1	Late_F
dual specificity mitogen-activated protein kinase kinase dSOR1 (ERK) (LOC105664328)	dsor1	73.35	LF DEC 4	F	DEC	2	Late	1	Late_F
dual specificity mitogen-activated protein kinase kinase dSOR1 (ERK) (LOC105664328)	dsor1	60.34	LF JAN 1B	F	JAN	3	Late	1	Late_F
dual specificity mitogen-activated protein kinase kinase dSOR1 (ERK) (LOC105664328)	dsor1	88.11	LF JAN 2	F	JAN	3	Late	1	Late_F
dual specificity mitogen-activated protein kinase kinase dSOR1 (ERK) (LOC105664328)	dsor1	72.43	LF JAN 3	F	JAN	3	Late	1	Late_F
dual specificity mitogen-activated protein kinase kinase dSOR1 (ERK) (LOC105664328)	dsor1	66.93	LF JAN 4	F	JAN	3	Late	1	Late_F
dual specificity mitogen-activated protein kinase kinase dSOR1 (ERK) (LOC105664328)	dsor1	86.28	LF FEB 1	F	FEB	4	Late	1	Late_F
dual specificity mitogen-activated protein kinase kinase dSOR1 (ERK) (LOC105664328)	dsor1	67.62	LF FEB 2	F	FEB	4	Late	1	Late_F
dual specificity mitogen-activated protein kinase kinase dSOR1 (ERK) (LOC105664328)	dsor1	69.31	LF FEB 3	F	FEB	4	Late	1	Late_F
dual specificity mitogen-activated protein kinase kinase dSOR1 (ERK) (LOC105664328)	dsor1	65.87	LF FEB 4	F	FEB	4	Late	1	Late_F
dual specificity mitogen-activated protein kinase kinase dSOR1 (ERK) (LOC105664328)	dsor1	91.31	LF MAR 1	F	MAR	5	Late	1	Late_F
dual specificity mitogen-activated protein kinase kinase dSOR1 (ERK) (LOC105664328)	dsor1	86.49	LF MAR 2	F	MAR	5	Late	1	Late_F
dual specificity mitogen-activated protein kinase kinase dSOR1 (ERK) (LOC105664328)	dsor1	69.05	LF MAR 3	F	MAR	5	Late	1	Late_F
dual specificity mitogen-activated protein kinase kinase dSOR1 (ERK) (LOC105664328)	dsor1	62.82	LF MAR 4	F	MAR	5	Late	1	Late_F
dual specificity mitogen-activated protein kinase kinase dSOR1 (ERK) (LOC105664328)	dsor1	82.79	LF APR 1	F	APR	6	Late	1	Late_F
dual specificity mitogen-activated protein kinase kinase dSOR1 (ERK) (LOC105664328)	dsor1	87.53	LF APR 2	F	APR	6	Late	1	Late_F
dual specificity mitogen-activated protein kinase kinase dSOR1 (ERK) (LOC105664328)	dsor1	72.73	LF APR 3	F	APR	6	Late	1	Late_F
dual specificity mitogen-activated protein kinase kinase dSOR1 (ERK) (LOC105664328)	dsor1	62.03	LF APR 4	F	APR	6	Late	1	Late_F
dual specificity mitogen-activated protein kinase kinase dSOR1 (ERK) (LOC105664328)	dsor1	70.14	LF MAY 1	F	MAY	7	Late	1	Late_F
dual specificity mitogen-activated protein kinase kinase dSOR1 (ERK) (LOC105664328)	dsor1	81.48	LF MAY 2	F	MAY	7	Late	1	Late_F
dual specificity mitogen-activated protein kinase kinase dSOR1 (ERK) (LOC105664328)	dsor1	84.12	LF MAY 3	F	MAY	7	Late	1	Late_F
dual specificity mitogen-activated protein kinase kinase dSOR1 (ERK) (LOC105664328)	dsor1	75.01	LF MAY 4	F	MAY	7	Late	1	Late_F
dual specificity mitogen-activated protein kinase kinase dSOR1 (ERK) (LOC105664328)	dsor1	57.81	LF JUN 1	F	JUN	8	Late	1	Late_F
dual specificity mitogen-activated protein kinase kinase dSOR1 (ERK) (LOC105664328)	dsor1	66.86	LF JUN 2	F	JUN	8	Late	1	Late_F
dual specificity mitogen-activated protein kinase kinase dSOR1 (ERK) (LOC105664328)	dsor1	41.46	LF JUN 3	F	JUN	8	Late	1	Late_F
dual specificity mitogen-activated protein kinase kinase dSOR1 (ERK) (LOC105664328)	dsor1	56.55	LF JUN 4	F	JUN	8	Late	1	Late_F
dual specificity mitogen-activated protein kinase kinase dSOR1 (ERK) (LOC105664328)	dsor1	76.8	LC NOV 1	C	NOV	1	Late	1	Late_C
dual specificity mitogen-activated protein kinase kinase dSOR1 (ERK) (LOC105664328)	dsor1	101.29	LC NOV 2	C	NOV	1	Late	1	Late_C
dual specificity mitogen-activated protein kinase kinase dSOR1 (ERK) (LOC105664328)	dsor1	90.35	LC NOV 3	C	NOV	1	Late	1	Late_C
dual specificity mitogen-activated protein kinase kinase dSOR1 (ERK) (LOC105664328)	dsor1	97.52	LC NOV 4	C	NOV	1	Late	1	Late_C
dual specificity mitogen-activated protein kinase kinase dSOR1 (ERK) (LOC105664328)	dsor1	80.21	LC DEC 1	C	DEC	2	Late	1	Late_C
dual specificity mitogen-activated protein kinase kinase dSOR1 (ERK) (LOC105664328)	dsor1	90.57	LC DEC 2	C	DEC	2	Late	1	Late_C
dual specificity mitogen-activated protein kinase kinase dSOR1 (ERK) (LOC105664328)	dsor1	75.72	LC DEC 3	C	DEC	2	Late	1	Late_C
dual specificity mitogen-activated protein kinase kinase dSOR1 (ERK) (LOC105664328)	dsor1	65.49	LC DEC 4	C	DEC	2	Late	1	Late_C
dual specificity mitogen-activated protein kinase kinase dSOR1 (ERK) (LOC105664328)	dsor1	97.7	LC JAN 1	C	JAN	3	Late	1	Late_C
dual specificity mitogen-activated protein kinase kinase dSOR1 (ERK) (LOC105664328)	dsor1	83.23	LC JAN 2	C	JAN	3	Late	1	Late_C
dual specificity mitogen-activated protein kinase kinase dSOR1 (ERK) (LOC105664328)	dsor1	89.11	LC JAN 3	C	JAN	3	Late	1	Late_C
dual specificity mitogen-activated protein kinase kinase dSOR1 (ERK) (LOC105664328)	dsor1	82.79	LC JAN 4	C	JAN	3	Late	1	Late_C
dual specificity mitogen-activated protein kinase kinase dSOR1 (ERK) (LOC105664328)	dsor1	75.54	LC FEB 1	C	FEB	4	Late	1	Late_C
dual specificity mitogen-activated protein kinase kinase dSOR1 (ERK) (LOC105664328)	dsor1	80.61	LC FEB 2	C	FEB	4	Late	1	Late_C
dual specificity mitogen-activated protein kinase kinase dSOR1 (ERK) (LOC105664328)	dsor1	47.84	LC FEB 3	C	FEB	4	Late	1	Late_C
dual specificity mitogen-activated protein kinase kinase dSOR1 (ERK) (LOC105664328)	dsor1	83.48	LC FEB 4	C	FEB	4	Late	1	Late_C
dual specificity mitogen-activated protein kinase kinase dSOR1 (ERK) (LOC105664328)	dsor1	45.56	LC MAR 1	C	MAR	5	Late	1	Late_C
dual specificity mitogen-activated protein kinase kinase dSOR1 (ERK) (LOC105664328)	dsor1	78.46	LC MAR 2	C	MAR	5	Late	1	Late_C
dual specificity mitogen-activated protein kinase kinase dSOR1 (ERK) (LOC105664328)	dsor1	81.27	LC MAR 3	C	MAR	5	Late	1	Late_C
dual specificity mitogen-activated protein kinase kinase dSOR1 (ERK) (LOC105664328)	dsor1	40.99	LC MAR 4	C	MAR	5	Late	1	Late_C
dual specificity mitogen-activated protein kinase kinase dSOR1 (ERK) (LOC105664328)	dsor1	71.09	LC APR 1	C	APR	6	Late	1	Late_C
dual specificity mitogen-activated protein kinase kinase dSOR1 (ERK) (LOC105664328)	dsor1	49.74	LC APR 2	C	APR	6	Late	1	Late_C
dual specificity mitogen-activated protein kinase kinase dSOR1 (ERK) (LOC105664328)	dsor1	36.14	LC APR 3	C	APR	6	Late	1	Late_C
dual specificity mitogen-activated protein kinase kinase dSOR1 (ERK) (LOC105664328)	dsor1	57.1	LC APR 4	C	APR	6	Late	1	Late_C
dual specificity mitogen-activated protein kinase kinase dSOR1 (ERK) (LOC105664328)	dsor1	62.87	LC MAY 1	C	MAY	7	Late	1	Late_C
dual specificity mitogen-activated protein kinase kinase dSOR1 (ERK) (LOC105664328)	dsor1	61.56	LC MAY 2	C	MAY	7	Late	1	Late_C
dual specificity mitogen-activated protein kinase kinase dSOR1 (ERK) (LOC105664328)	dsor1	42.82	LC MAY 3	C	MAY	7	Late	1	Late_C
dual specificity mitogen-activated protein kinase kinase dSOR1 (ERK) (LOC105664328)	dsor1	46.31	LC MAY 4	C	MAY	7	Late	1	Late_C
dual specificity mitogen-activated protein kinase kinase dSOR1 (ERK) (LOC105664328)	dsor1	86.67	LC JUN 1	C	JUN	8	Late	1	Late_C
dual specificity mitogen-activated protein kinase kinase dSOR1 (ERK) (LOC105664328)	dsor1	31.82	LC JUN 2	C	JUN	8	Late	1	Late_C
dual specificity mitogen-activated protein kinase kinase dSOR1 (ERK) (LOC105664328)	dsor1	46.75	LC JUN 3	C	JUN	8	Late	1	Late_C
dual specificity mitogen-activated protein kinase kinase dSOR1 (ERK) (LOC105664328)	dsor1	53.14	LC JUN 4	C	JUN	8	Late	1	Late_C
forkhead box protein O (LOC100882630)	fbp0	533.34	EF-NOV-1	F	NOV	1	Early	0	Early_F
forkhead box protein O (LOC100882630)	fbp0	410.93	EF-NOV-2	F	NOV	1	Early	0	Early_F
forkhead box protein O (LOC100882630)	fbp0	253.36	EF-NOV-4	F	NOV	1	Early	0	Early_F
forkhead box protein O (LOC100882630)	fbp0	297.69	EF-NOV-6	F	NOV	1	Early	0	Early_F
forkhead box protein O (LOC100882630)	fbp0	373.12	EF-DEC-3	F	DEC	2	Early	0	Early_F
forkhead box protein O (LOC100882630)	fbp0	409.75	EF-DEC-4	F	DEC	2	Early	0	Early_F
forkhead box protein O (LOC100882630)	fbp0	663.42	EF-DEC-5	F	DEC	2	Early	0	Early_F
forkhead box protein O (LOC100882630)	fbp0	456.26	EF-DEC-6	F	DEC	2	Early	0	Early_F
forkhead box protein O (LOC100882630)	fbp0	511.59	EF-JAN-4	F	JAN	3	Early	0	Early_F
forkhead box protein O (LOC100882630)	fbp0	463.74	EF-JAN-5	F	JAN	3	Early	0	Early_F
forkhead box protein O (LOC100882630)	fbp0	407.75	EF-JAN-5	F	JAN	3	Early	0	Early_F
forkhead box protein O (LOC100882630)	fbp0	478.32	EF-JAN-6	F	JAN	3	Early	0	Early_F
forkhead box protein O (LOC100882630)	fbp0	726.4	EF-FEB-1	F	FEB	4	Early	0	Early_F
forkhead box protein O (LOC100882630)	fbp0	408.01	EF-FEB-2	F	FEB	4	Early	0	Early_F
forkhead box protein O (LOC100882630)	fbp0	533.14	EF-FEB-3	F	FEB	4	Early	0	Early_F
forkhead box protein O (LOC100882630)	fbp0	483.14	EF-FEB-6	F	FEB	4	Early	0	Early_F
forkhead box protein O (LOC100882630)	fbp0	424.31	EF-MAR-4	F	MAR	5	Early	0	Early_F
forkhead box protein O (LOC100882630)	fbp0	508.18	EF-MAR-5	F	MAR	5	Early	0	Early_F
forkhead box protein O (LOC100882630)	fbp0	626.93	EF-MAR-6	F	MAR	5	Early	0	Early_F
forkhead box protein O (LOC100882630)	fbp0	417.47	EF-MAR-7	F	MAR	5	Early	0	Early_F
forkhead box protein O (LOC100882630)	fbp0	332.3	EF-APR-1	F	APR	6	Early	0	Early_F
forkhead box protein O (LOC100882630)	fbp0	372.75	EF-APR-2	F	APR	6	Early	0	Early_F
forkhead box protein O (LOC100882630)	fbp0	239.05	EF-APR-3	F	APR	6	Early	0	Early_F
forkhead box protein O (LOC100882630)	fbp0	264.14	EF-APR-4	F	APR	6	Early	0	Early_F
forkhead box protein O (LOC100882630)	fbp0	221.95	EF-MAY-1	F	MAY	7	Early	0	Early_F
forkhead box protein O (LOC100882630)	fbp0	353.17	EF-MAY-4	F	MAY	7	Early	0	Early_F
forkhead box protein O (LOC100882630)	fbp0	255.03	EF-MAY-5	F	MAY	7	Early	0	Early_F
forkhead box protein O (LOC100882630)	fbp0	287.25	EF-MAY-6	F	MAY	7	Early	0	Early_F
forkhead box protein O (LOC100882630)	fbp0	169.92	EF-JUN-1	F	JUN	8	Early	0	Early_F
forkhead box protein O (LOC100882630)	fbp0	196.94	EF-JUN-2	F	JUN	8	Early	0	Early_F
forkhead box protein O (LOC100882630)	fbp0	252.39	EF-JUN-3	F	JUN	8	Early	0	Early_F
forkhead box protein O (LOC100882630)	fbp0	153.3	EF-JUN-4	F	JUN	8	Early	0	Early_F
forkhead box protein O (LOC100882630)	fbp0	552.7	EC-NOV-3	C	NOV	1	Early	0	Early_C
forkhead box protein O (LOC100882630)	fbp0	583.32	EC-NOV-4	C	NOV	1	Early	0	Early_C
forkhead box protein O (LOC100882630)	fbp0	487.4	EC-NOV-5	C	NOV	1	Early	0	Early_C
forkhead box protein O (LOC100882630)	fbp0	601.01	EC-NOV-6	C	NOV	1	Early	0	Early_C
forkhead box protein O (LOC100882630)	fbp0	409.19	EC-DEC-2	C	DEC	2	Early	0	Early_C
forkhead box protein O (LOC100882630)	fbp0	643.85	EC-DEC-4	C	DEC	2	Early	0	Early_C
forkhead box protein O (LOC100882630)	fbp0	675.52	EC-DEC-5	C	DEC	2	Early	0	Early_C
forkhead box protein O (LOC100882630)	fbp0	552.76	EC-DEC-6	C	DEC	2	Early	0	Early_C
forkhead box protein O (LOC100882630)	fbp0	664.42	EC-JAN-2	C	JAN	3	Early	0	Early_C
forkhead box protein O (LOC100882630)	fbp0	449.8	EC-JAN-4	C	JAN	3	Early	0	Early_C
forkhead box protein O (LOC100882630)	fbp0	505.47	EC-JAN-5	C	JAN	3	Early	0	Early_C
forkhead box protein O (LOC100882630)	fbp0	614.23	EC-JAN-6	C	JAN	3	Early	0	Early_C
forkhead box protein O (LOC100882630)	fbp0	597.41	EC-FEB-1	C	FEB	4	Early	0	Early_C
forkhead box protein O (LOC100882630)	fbp0	648.72	EC-FEB-2	C	FEB	4	Early	0	Early_C
forkhead box protein O (LOC100882630)	fbp0	938.4	EC-FEB-4	C	FEB	4	Early	0	Early_C
forkhead box protein O (LOC100882630)	fbp0	412.85	EC-FEB-6	C	FEB	4	Early	0	Early_C
forkhead box protein O (LOC100882630)	fbp0	728.82	EC-MAR-4	C	MAR	5	Early	0	Early_C
forkhead box protein O (LOC100882630)	fbp0	586.49	EC-MAR-5	C	MAR	5	Early	0	Early_C
forkhead box protein O (LOC100882630)	fbp0	385.09	EC-MAR-6	C	MAR	5	Early	0	Early_C
forkhead box protein O (LOC100882630)	fbp0	588.5	EC-MAR-8	C	MAR	5	Early	0	Early_C
forkhead box protein O (LOC100882630)	fbp0	562.54	EC-APR-1	C	APR	6	Early	0	Early_C
forkhead box protein O (LOC100882630)	fbp0	597.25	EC-APR-2	C	APR	6	Early	0	Early_C
forkhead box protein O (LOC100882630)	fbp0	658.25	EC-APR-3	C	APR	6	Early	0	Early_C
forkhead box protein O (LOC100882630)	fbp0	563.08	EC-APR-6	C	APR	6	Early	0	Early_C
forkhead box protein O (LOC100882630)	fbp0	468.81	EC-MAY-1	C	MAY	7	Early	0	Early_C
forkhead box protein O (LOC100882630)	fbp0	805.53	EC-MAY-2	C	MAY	7	Early	0	Early_C
forkhead box protein O (LOC100882630)	fbp0	960.34	EC-MAY-3	C	MAY	7	Early	0	Early_C
forkhead box protein O (LOC100882630)	fbp0	637.31	EC-MAY-4	C	MAY	7	Early	0	Early_C
forkhead box protein O (LOC100882630)	fbp0	680.92	EC-JUN-1	C	JUN	8	Early	0	Early_C
forkhead box protein O (LOC100882630)	fbp0	623.67	EC-JUN-2	C	JUN	8	Early	0	Early_C
forkhead box protein O (LOC100882630)	fbp0	578.56	EC-JUN-4	C	JUN	8	Early	0	Early_C
forkhead box protein O (LOC100882630)	fbp0	586.84	EC-JUN-6	C	JUN	8	Early	0	Early_C
forkhead box protein O (LOC100882630)	fbp0	162.01	LF NOV 1	F	NOV	1	Late	1	Late_F
forkhead box protein O (LOC100882630)	fbp0	180.65	LF NOV 2	F	NOV	1	Late	1	Late_F
forkhead box protein O (LOC100882630)	fbp0	78.54	LF NOV 3	F	NOV	1	Late	1	Late_F
forkhead box protein O (LOC100882630)	fbp0	105.41	LF NOV 4	F	NOV	1	Late	1	Late_F
forkhead box protein O (LOC100882630)	fbp0	180.52	LF DEC 1	F	DEC	2	Late	1	Late_F
forkhead box protein O (LOC100882630)	fbp0	266.62	LF DEC 2	F	DEC	2	Late	1	Late_F
forkhead box protein O (LOC100882630)	fbp0	159.17	LF DEC 3	F	DEC	2	Late	1	Late_F
forkhead box protein O (LOC100882630)	fbp0	215.61	LF DEC 4	F	DEC	2	Late	1	Late_F
forkhead box protein O (LOC100882630)	fbp0	280.9	LF JAN 1B	F	JAN	3	Late	1	Late_F
forkhead box protein O (LOC100882630)	fbp0	319.48	LF JAN 2	F	JAN	3	Late	1	Late_F
forkhead box protein O (LOC100882630)	fbp0	294.35	LF JAN 3	F	JAN	3	Late	1	Late_F
forkhead box protein O (LOC100882630)	fbp0	347.59	LF JAN 4	F	JAN	3	Late	1	Late_F
forkhead box protein O (LOC100882630)	fbp0	239.42	LF FEB 1	F	FEB	4	Late	1	Late_F
forkhead box protein O (LOC100882630)	fbp0	845.21	LF FEB 2	F	FEB	4	Late	1	Late_F
forkhead box protein O (LOC100882630)	fbp0	172.07	LF FEB 3	F	FEB	4	Late	1	Late_F
forkhead box protein O (LOC100882630)	fbp0	272.48	LF FEB 4	F	FEB	4	Late	1	Late_F
forkhead box protein O (LOC100882630)	fbp0	237.65	LF MAR 1	F	MAR	5	Late	1	Late_F
forkhead box protein O (LOC100882630)	fbp0	263.45	LF MAR 2	F	MAR	5	Late	1	Late_F
forkhead box protein O (LOC100882630)	fbp0	252.31	LF MAR 3	F	MAR	5	Late	1	Late_F
forkhead box protein O (LOC100882630)	fbp0	185.27	LF MAR 4	F	MAR	5	Late	1	Late_F
forkhead box protein O (LOC100882630)	fbp0	173.69	LF APR 1	F	APR	6	Late	1	Late_F
forkhead box protein O (LOC100882630)	fbp0	167.66	LF APR 2	F	APR	6	Late	1	Late_F
forkhead box protein O (LOC100882630)	fbp0	188.83	LF APR 3	F	APR	6	Late	1	Late_F
forkhead box protein O (LOC100882630)	fbp0	192.45	LF APR 4	F	APR	6	Late	1	Late_F
forkhead box protein O (LOC100882630)	fbp0	155.61	LF MAY 1	F	MAY	7	Late	1	Late_F
forkhead box protein O (LOC100882630)	fbp0	252.28	LF MAY 2	F	MAY	7	Late	1	Late_F
forkhead box protein O (LOC100882630)	fbp0	112.85	LF MAY 3	F	MAY	7	Late	1	Late_F
forkhead box protein O (LOC100882630)	fbp0	95.47	LF MAY 4	F	MAY	7	Late	1	Late_F
forkhead box protein O (LOC100882630)	fbp0	81.12	LF JUN 1	F	JUN	8	Late	1	Late_F
forkhead box protein O (LOC100882630)	fbp0	33.43	LF JUN 2	F	JUN	8	Late	1	Late_F
forkhead box protein O (LOC100882630)	fbp0	66.63	LF JUN 3	F	JUN	8	Late	1	Late_F
forkhead box protein O (LOC100882630)	fbp0	44.9	LF JUN 4	F	JUN	8	Late	1	Late_F
forkhead box protein O (LOC100882630)	fbp0	218.8	LC NOV 1	C	NOV	1	Late	1	Late_C
forkhead box protein O (LOC100882630)	fbp0	170.2	LC NOV 2	C	NOV	1	Late	1	Late_C
forkhead box protein O (LOC100882630)	fbp0	90.35	LC NOV 3	C	NOV	1	Late	1	Late_C
forkhead box protein O (LOC100882630)	fbp0	121.9	LC NOV 4	C	NOV	1	Late	1	Late_C
forkhead box protein O (LOC100882630)	fbp0	295.29	LC DEC 1	C	DEC	2	Late	1	Late_C
forkhead box protein O (LOC100882630)	fbp0	443.77	LC DEC 2	C	DEC	2	Late	1	Late_C
forkhead box protein O (LOC100882630)	fbp0	275.54	LC DEC 3	C	DEC	2	Late	1	Late_C
forkhead box protein O (LOC100882630)	fbp0	402.55	LC DEC 4	C	DEC	2	Late	1	Late_C
forkhead box protein O (LOC100882630)	fbp0	361.26	LC JAN 1	C	JAN	3	Late	1	Late_C
forkhead box protein O (LOC100882630)	fbp0	420.95	LC JAN 2	C	JAN	3	Late	1	Late_C
forkhead box protein O (LOC100882630)	fbp0	282.2	LC JAN 3	C	JAN	3	Late	1	Late_C
forkhead box protein O (LOC100882630)	fbp0	341.5	LC JAN 4	C	JAN	3	Late	1	Late_C
forkhead box protein O (LOC100882630)	fbp0	315.49	LC FEB 1	C	FEB	4	Late	1	Late_C
forkhead box protein O (LOC100882630)	fbp0	232.17	LC FEB 2	C	FEB	4	Late	1	Late_C
forkhead box protein O (LOC100882630)	fbp0	338.08	LC FEB 3	C	FEB	4	Late	1	Late_C
forkhead box protein O (LOC100882630)	fbp0	298.64	LC FEB 4	C	FEB	4	Late	1	Late_C
forkhead box protein O (LOC100882630)	fbp0	352.65	LC MAR 1	C	MAR	5	Late	1	Late_C
forkhead box protein O (LOC100882630)	fbp0	321.37	LC MAR 2	C	MAR	5	Late	1	Late_C
forkhead box protein O (LOC100882630)	fbp0	305.23	LC MAR 3	C	MAR	5	Late	1	Late_C
forkhead box protein O (LOC100882630)	fbp0	249.93	LC MAR 4	C	MAR	5	Late	1	Late_C
forkhead box protein O (LOC100882630)	fbp0	328.78	LC APR 1	C	APR	6	Late	1	Late_C
forkhead box protein O (LOC100882630)	fbp0	296.34	LC APR 2	C	APR	6	Late	1	Late_C
forkhead box protein O (LOC100882630)	fbp0	347.14	LC APR 3	C	APR	6	Late	1	Late_C
forkhead box protein O (LOC100882630)	fbp0	456.79	LC APR 4	C	APR	6	Late	1	Late_C
forkhead box protein O (LOC100882630)	fbp0	346.88	LC MAY 1	C	MAY	7	Late	1	Late_C
forkhead box protein O (LOC100882630)	fbp0	339.55	LC MAY 2	C	MAY	7	Late	1	Late_C
forkhead box protein O (LOC100882630)	fbp0	318.35	LC MAY 3	C	MAY	7	Late	1	Late_C
forkhead box protein O (LOC100882630)	fbp0	263.12	LC MAY 4	C	MAY	7	Late	1	Late_C
forkhead box protein O (LOC100882630)	fbp0	404.45	LC JUN 1	C	JUN	8	Late	1	Late_C
forkhead box protein O (LOC100882630)	fbp0	215.89	LC JUN 2	C	JUN	8	Late	1	Late_C
forkhead box protein O (LOC100882630)	fbp0	284.73	LC JUN 3	C	JUN	8	Late	1	Late_C
forkhead box protein O (LOC100882630)	fbp0	267.27	LC JUN 4	C	JUN	8	Late	1	Late_C
tether containing UBX domain for GLUT4 (LOC100882950)	GLUT4	87.27	EF-NOV-1	F	NOV	1	Early	0	Early_F
tether containing UBX domain for GLUT4 (LOC100882950)	GLUT4	94.67	EF-NOV-2	F	NOV	1	Early	0	Early_F
tether containing UBX domain for GLUT4 (LOC100882950)	GLUT4	83.03	EF-NOV-4	F	NOV	1	Early	0	Early_F
tether containing UBX domain for GLUT4 (LOC100882950)	GLUT4	74.12	EF-NOV-6	F	NOV	1	Early	0	Early_F
tether containing UBX domain for GLUT4 (LOC100882950)	GLUT4	68.65	EF-DEC-3	F	DEC	2	Early	0	Early_F
tether containing UBX domain for GLUT4 (LOC100882950)	GLUT4	82.09	EF-DEC-4	F	DEC	2	Early	0	Early_F
tether containing UBX domain for GLUT4 (LOC100882950)	GLUT4	78.15	EF-DEC-5	F	DEC	2	Early	0	Early_F
tether containing UBX domain for GLUT4 (LOC100882950)	GLUT4	84.53	EF-DEC-6	F	DEC	2	Early	0	Early_F
tether containing UBX domain for GLUT4 (LOC100882950)	GLUT4	97.93	EF-JAN-4	F	JAN	3	Early	0	Early_F
tether containing UBX domain for GLUT4 (LOC100882950)	GLUT4	54.62	EF-JAN-5	F	JAN	3	Early	0	Early_F
tether containing UBX domain for GLUT4 (LOC100882950)	GLUT4	69.67	EF-JAN-5	F	JAN	3	Early	0	Early_F
tether containing UBX domain for GLUT4 (LOC100882950)	GLUT4	86.72	EF-JAN-6	F	JAN	3	Early	0	Early_F
tether containing UBX domain for GLUT4 (LOC100882950)	GLUT4	70.77	EF-FEB-1	F	FEB	4	Early	0	Early_F
tether containing UBX domain for GLUT4 (LOC100882950)	GLUT4	84.32	EF-FEB-2	F	FEB	4	Early	0	Early_F
tether containing UBX domain for GLUT4 (LOC100882950)	GLUT4	87.27	EF-FEB-3	F	FEB	4	Early	0	Early_F
tether containing UBX domain for GLUT4 (LOC100882950)	GLUT4	69.43	EF-FEB-6	F	FEB	4	Early	0	Early_F
tether containing UBX domain for GLUT4 (LOC100882950)	GLUT4	66.6	EF-MAR-4	F	MAR	5	Early	0	Early_F
tether containing UBX domain for GLUT4 (LOC100882950)	GLUT4	94.72	EF-MAR-5	F	MAR	5	Early	0	Early_F
tether containing UBX domain for GLUT4 (LOC100882950)	GLUT4	41.14	EF-MAR-6	F	MAR	5	Early	0	Early_F
tether containing UBX domain for GLUT4 (LOC100882950)	GLUT4	59.46	EF-MAR-7	F	MAR	5	Early	0	Early_F
tether containing UBX domain for GLUT4 (LOC100882950)	GLUT4	88.83	EF-APR-1	F	APR	6	Early	0	Early_F
tether containing UBX domain for GLUT4 (LOC100882950)	GLUT4	87.86	EF-APR-2	F	APR	6	Early	0	Early_F
tether containing UBX domain for GLUT4 (LOC100882950)	GLUT4	59.37	EF-APR-3	F	APR	6	Early	0	Early_F
tether containing UBX domain for GLUT4 (LOC100882950)	GLUT4	122.8	EF-APR-4	F	APR	6	Early	0	Early_F
tether containing UBX domain for GLUT4 (LOC100882950)	GLUT4	37.69	EF-MAY-1	F	MAY	7	Early	0	Early_F
tether containing UBX domain for GLUT4 (LOC100882950)	GLUT4	51.8	EF-MAY-4	F	MAY	7	Early	0	Early_F
tether containing UBX domain for GLUT4 (LOC100882950)	GLUT4	42.56	EF-MAY-5	F	MAY	7	Early	0	Early_F
tether containing UBX domain for GLUT4 (LOC100882950)	GLUT4	48.45	EF-MAY-6	F	MAY	7	Early	0	Early_F
tether containing UBX domain for GLUT4 (LOC100882950)	GLUT4	52.89	EF-JUN-1	F	JUN	8	Early	0	Early_F
tether containing UBX domain for GLUT4 (LOC100882950)	GLUT4	74.45	EF-JUN-2	F	JUN	8	Early	0	Early_F
tether containing UBX domain for GLUT4 (LOC100882950)	GLUT4	51.69	EF-JUN-3	F	JUN	8	Early	0	Early_F
tether containing UBX domain for GLUT4 (LOC100882950)	GLUT4	57.84	EF-JUN-4	F	JUN	8	Early	0	Early_F
tether containing UBX domain for GLUT4 (LOC100882950)	GLUT4	81.88	EC-NOV-3	C	NOV	1	Early	0	Early_C
tether containing UBX domain for GLUT4 (LOC100882950)	GLUT4	94.42	EC-NOV-4	C	NOV	1	Early	0	Early_C
tether containing UBX domain for GLUT4 (LOC100882950)	GLUT4	60.16	EC-NOV-5	C	NOV	1	Early	0	Early_C
tether containing UBX domain for GLUT4 (LOC100882950)	GLUT4	94.89	EC-NOV-6	C	NOV	1	Early	0	Early_C
tether containing UBX domain for GLUT4 (LOC100882950)	GLUT4	55.94	EC-DEC-2	C	DEC	2	Early	0	Early_C
tether containing UBX domain for GLUT4 (LOC100882950)	GLUT4	100.37	EC-DEC-4	C	DEC	2	Early	0	Early_C
tether containing UBX domain for GLUT4 (LOC100882950)	GLUT4	116.22	EC-DEC-5	C	DEC	2	Early	0	Early_C
tether containing UBX domain for GLUT4 (LOC100882950)	GLUT4	72.92	EC-DEC-6	C	DEC	2	Early	0	Early_C
tether containing UBX domain for GLUT4 (LOC100882950)	GLUT4	39.73	EC-JAN-2	C	JAN	3	Early	0	Early_C
tether containing UBX domain for GLUT4 (LOC100882950)	GLUT4	71.39	EC-JAN-4	C	JAN	3	Early	0	Early_C
tether containing UBX domain for GLUT4 (LOC100882950)	GLUT4	67.79	EC-JAN-5	C	JAN	3	Early	0	Early_C
tether containing UBX domain for GLUT4 (LOC100882950)	GLUT4	87.88	EC-JAN-6	C	JAN	3	Early	0	Early_C
tether containing UBX domain for GLUT4 (LOC100882950)	GLUT4	79.75	EC-FEB-1	C	FEB	4	Early	0	Early_C
tether containing UBX domain for GLUT4 (LOC100882950)	GLUT4	57.4	EC-FEB-2	C	FEB	4	Early	0	Early_C
tether containing UBX domain for GLUT4 (LOC100882950)	GLUT4	78.84	EC-FEB-4	C	FEB	4	Early	0	Early_C
tether containing UBX domain for GLUT4 (LOC100882950)	GLUT4	25.33	EC-FEB-6	C	FEB	4	Early	0	Early_C
tether containing UBX domain for GLUT4 (LOC100882950)	GLUT4	92.13	EC-MAR-4	C	MAR	5	Early	0	Early_C
tether containing UBX domain for GLUT4 (LOC100882950)	GLUT4	78.96	EC-MAR-5	C	MAR	5	Early	0	Early_C
tether containing UBX domain for GLUT4 (LOC100882950)	GLUT4	48.88	EC-MAR-6	C	MAR	5	Early	0	Early_C
tether containing UBX domain for GLUT4 (LOC100882950)	GLUT4	62.78	EC-MAR-8	C	MAR	5	Early	0	Early_C
tether containing UBX domain for GLUT4 (LOC100882950)	GLUT4	38.78	EC-APR-1	C	APR	6	Early	0	Early_C
tether containing UBX domain for GLUT4 (LOC100882950)	GLUT4	42.93	EC-APR-2	C	APR	6	Early	0	Early_C
tether containing UBX domain for GLUT4 (LOC100882950)	GLUT4	34.06	EC-APR-3	C	APR	6	Early	0	Early_C
tether containing UBX domain for GLUT4 (LOC100882950)	GLUT4	18.72	EC-APR-6	C	APR	6	Early	0	Early_C
tether containing UBX domain for GLUT4 (LOC100882950)	GLUT4	55.94	EC-MAY-1	C	MAY	7	Early	0	Early_C
tether containing UBX domain for GLUT4 (LOC100882950)	GLUT4	23.69	EC-MAY-2	C	MAY	7	Early	0	Early_C
tether containing UBX domain for GLUT4 (LOC100882950)	GLUT4	49.25	EC-MAY-3	C	MAY	7	Early	0	Early_C
tether containing UBX domain for GLUT4 (LOC100882950)	GLUT4	44.08	EC-MAY-4	C	MAY	7	Early	0	Early_C
tether containing UBX domain for GLUT4 (LOC100882950)	GLUT4	38.32	EC-JUN-1	C	JUN	8	Early	0	Early_C
tether containing UBX domain for GLUT4 (LOC100882950)	GLUT4	41.51	EC-JUN-2	C	JUN	8	Early	0	Early_C
tether containing UBX domain for GLUT4 (LOC100882950)	GLUT4	39.36	EC-JUN-4	C	JUN	8	Early	0	Early_C
tether containing UBX domain for GLUT4 (LOC100882950)	GLUT4	25.06	EC-JUN-6	C	JUN	8	Early	0	Early_C
tether containing UBX domain for GLUT4 (LOC100882950)	GLUT4	87.88	LF NOV 1	F	NOV	1	Late	1	Late_F
tether containing UBX domain for GLUT4 (LOC100882950)	GLUT4	94.02	LF NOV 2	F	NOV	1	Late	1	Late_F
tether containing UBX domain for GLUT4 (LOC100882950)	GLUT4	92.09	LF NOV 3	F	NOV	1	Late	1	Late_F
tether containing UBX domain for GLUT4 (LOC100882950)	GLUT4	99.47	LF NOV 4	F	NOV	1	Late	1	Late_F
tether containing UBX domain for GLUT4 (LOC100882950)	GLUT4	93.82	LF DEC 1	F	DEC	2	Late	1	Late_F
tether containing UBX domain for GLUT4 (LOC100882950)	GLUT4	116.69	LF DEC 2	F	DEC	2	Late	1	Late_F
tether containing UBX domain for GLUT4 (LOC100882950)	GLUT4	72.24	LF DEC 3	F	DEC	2	Late	1	Late_F
tether containing UBX domain for GLUT4 (LOC100882950)	GLUT4	87.8	LF DEC 4	F	DEC	2	Late	1	Late_F
tether containing UBX domain for GLUT4 (LOC100882950)	GLUT4	83.13	LF JAN 1B	F	JAN	3	Late	1	Late_F
tether containing UBX domain for GLUT4 (LOC100882950)	GLUT4	104.19	LF JAN 2	F	JAN	3	Late	1	Late_F
tether containing UBX domain for GLUT4 (LOC100882950)	GLUT4	78.6	LF JAN 3	F	JAN	3	Late	1	Late_F
tether containing UBX domain for GLUT4 (LOC100882950)	GLUT4	69.28	LF JAN 4	F	JAN	3	Late	1	Late_F
tether containing UBX domain for GLUT4 (LOC100882950)	GLUT4	56.08	LF FEB 1	F	FEB	4	Late	1	Late_F
tether containing UBX domain for GLUT4 (LOC100882950)	GLUT4	33.81	LF FEB 2	F	FEB	4	Late	1	Late_F
tether containing UBX domain for GLUT4 (LOC100882950)	GLUT4	86.04	LF FEB 3	F	FEB	4	Late	1	Late_F
tether containing UBX domain for GLUT4 (LOC100882950)	GLUT4	109.79	LF FEB 4	F	FEB	4	Late	1	Late_F
tether containing UBX domain for GLUT4 (LOC100882950)	GLUT4	70.24	LF MAR 1	F	MAR	5	Late	1	Late_F
tether containing UBX domain for GLUT4 (LOC100882950)	GLUT4	65.2	LF MAR 2	F	MAR	5	Late	1	Late_F
tether containing UBX domain for GLUT4 (LOC100882950)	GLUT4	51.79	LF MAR 3	F	MAR	5	Late	1	Late_F
tether containing UBX domain for GLUT4 (LOC100882950)	GLUT4	75.6	LF MAR 4	F	MAR	5	Late	1	Late_F
tether containing UBX domain for GLUT4 (LOC100882950)	GLUT4	126.62	LF APR 1	F	APR	6	Late	1	Late_F
tether containing UBX domain for GLUT4 (LOC100882950)	GLUT4	93.69	LF APR 2	F	APR	6	Late	1	Late_F
tether containing UBX domain for GLUT4 (LOC100882950)	GLUT4	88.12	LF APR 3	F	APR	6	Late	1	Late_F
tether containing UBX domain for GLUT4 (LOC100882950)	GLUT4	88.69	LF APR 4	F	APR	6	Late	1	Late_F
tether containing UBX domain for GLUT4 (LOC100882950)	GLUT4	87.67	LF MAY 1	F	MAY	7	Late	1	Late_F
tether containing UBX domain for GLUT4 (LOC100882950)	GLUT4	86.18	LF MAY 2	F	MAY	7	Late	1	Late_F
tether containing UBX domain for GLUT4 (LOC100882950)	GLUT4	86.17	LF MAY 3	F	MAY	7	Late	1	Late_F
tether containing UBX domain for GLUT4 (LOC100882950)	GLUT4	90.11	LF MAY 4	F	MAY	7	Late	1	Late_F
tether containing UBX domain for GLUT4 (LOC100882950)	GLUT4	67.04	LF JUN 1	F	JUN	8	Late	1	Late_F
tether containing UBX domain for GLUT4 (LOC100882950)	GLUT4	57	LF JUN 2	F	JUN	8	Late	1	Late_F
tether containing UBX domain for GLUT4 (LOC100882950)	GLUT4	59.52	LF JUN 3	F	JUN	8	Late	1	Late_F
tether containing UBX domain for GLUT4 (LOC100882950)	GLUT4	67.96	LF JUN 4	F	JUN	8	Late	1	Late_F
tether containing UBX domain for GLUT4 (LOC100882950)	GLUT4	87.52	LC NOV 1	C	NOV	1	Late	1	Late_C
tether containing UBX domain for GLUT4 (LOC100882950)	GLUT4	100.24	LC NOV 2	C	NOV	1	Late	1	Late_C
tether containing UBX domain for GLUT4 (LOC100882950)	GLUT4	113.92	LC NOV 3	C	NOV	1	Late	1	Late_C
tether containing UBX domain for GLUT4 (LOC100882950)	GLUT4	115.81	LC NOV 4	C	NOV	1	Late	1	Late_C
tether containing UBX domain for GLUT4 (LOC100882950)	GLUT4	65.23	LC DEC 1	C	DEC	2	Late	1	Late_C
tether containing UBX domain for GLUT4 (LOC100882950)	GLUT4	96.9	LC DEC 2	C	DEC	2	Late	1	Late_C
tether containing UBX domain for GLUT4 (LOC100882950)	GLUT4	92.55	LC DEC 3	C	DEC	2	Late	1	Late_C
tether containing UBX domain for GLUT4 (LOC100882950)	GLUT4	71.26	LC DEC 4	C	DEC	2	Late	1	Late_C
tether containing UBX domain for GLUT4 (LOC100882950)	GLUT4	90.88	LC JAN 1	C	JAN	3	Late	1	Late_C
tether containing UBX domain for GLUT4 (LOC100882950)	GLUT4	73.63	LC JAN 2	C	JAN	3	Late	1	Late_C
tether containing UBX domain for GLUT4 (LOC100882950)	GLUT4	76.55	LC JAN 3	C	JAN	3	Late	1	Late_C
tether containing UBX domain for GLUT4 (LOC100882950)	GLUT4	60.61	LC JAN 4	C	JAN	3	Late	1	Late_C
tether containing UBX domain for GLUT4 (LOC100882950)	GLUT4	97.76	LC FEB 1	C	FEB	4	Late	1	Late_C
tether containing UBX domain for GLUT4 (LOC100882950)	GLUT4	69.33	LC FEB 2	C	FEB	4	Late	1	Late_C
tether containing UBX domain for GLUT4 (LOC100882950)	GLUT4	41.46	LC FEB 3	C	FEB	4	Late	1	Late_C
tether containing UBX domain for GLUT4 (LOC100882950)	GLUT4	64.67	LC FEB 4	C	FEB	4	Late	1	Late_C
tether containing UBX domain for GLUT4 (LOC100882950)	GLUT4	67.49	LC MAR 1	C	MAR	5	Late	1	Late_C
tether containing UBX domain for GLUT4 (LOC100882950)	GLUT4	57.33	LC MAR 2	C	MAR	5	Late	1	Late_C
tether containing UBX domain for GLUT4 (LOC100882950)	GLUT4	52.38	LC MAR 3	C	MAR	5	Late	1	Late_C
tether containing UBX domain for GLUT4 (LOC100882950)	GLUT4	42.99	LC MAR 4	C	MAR	5	Late	1	Late_C
tether containing UBX domain for GLUT4 (LOC100882950)	GLUT4	67.53	LC APR 1	C	APR	6	Late	1	Late_C
tether containing UBX domain for GLUT4 (LOC100882950)	GLUT4	60.1	LC APR 2	C	APR	6	Late	1	Late_C
tether containing UBX domain for GLUT4 (LOC100882950)	GLUT4	32.85	LC APR 3	C	APR	6	Late	1	Late_C
tether containing UBX domain for GLUT4 (LOC100882950)	GLUT4	41.53	LC APR 4	C	APR	6	Late	1	Late_C
tether containing UBX domain for GLUT4 (LOC100882950)	GLUT4	75.88	LC MAY 1	C	MAY	7	Late	1	Late_C
tether containing UBX domain for GLUT4 (LOC100882950)	GLUT4	53.61	LC MAY 2	C	MAY	7	Late	1	Late_C
tether containing UBX domain for GLUT4 (LOC100882950)	GLUT4	48.4	LC MAY 3	C	MAY	7	Late	1	Late_C
tether containing UBX domain for GLUT4 (LOC100882950)	GLUT4	37.89	LC MAY 4	C	MAY	7	Late	1	Late_C
tether containing UBX domain for GLUT4 (LOC100882950)	GLUT4	67.41	LC JUN 1	C	JUN	8	Late	1	Late_C
tether containing UBX domain for GLUT4 (LOC100882950)	GLUT4	34.09	LC JUN 2	C	JUN	8	Late	1	Late_C
tether containing UBX domain for GLUT4 (LOC100882950)	GLUT4	53.83	LC JUN 3	C	JUN	8	Late	1	Late_C
tether containing UBX domain for GLUT4 (LOC100882950)	GLUT4	73.46	LC JUN 4	C	JUN	8	Late	1	Late_C
GRB2-associated-binding protein 2 (LOC100883689)	GRB2	77.43	EF-NOV-1	F	NOV	1	Early	0	Early_F
GRB2-associated-binding protein 2 (LOC100883689)	GRB2	65.72	EF-NOV-2	F	NOV	1	Early	0	Early_F
GRB2-associated-binding protein 2 (LOC100883689)	GRB2	64.74	EF-NOV-4	F	NOV	1	Early	0	Early_F
GRB2-associated-binding protein 2 (LOC100883689)	GRB2	65.57	EF-NOV-6	F	NOV	1	Early	0	Early_F
GRB2-associated-binding protein 2 (LOC100883689)	GRB2	86.56	EF-DEC-3	F	DEC	2	Early	0	Early_F
GRB2-associated-binding protein 2 (LOC100883689)	GRB2	99.47	EF-DEC-4	F	DEC	2	Early	0	Early_F
GRB2-associated-binding protein 2 (LOC100883689)	GRB2	107.44	EF-DEC-5	F	DEC	2	Early	0	Early_F
GRB2-associated-binding protein 2 (LOC100883689)	GRB2	108.71	EF-DEC-6	F	DEC	2	Early	0	Early_F
GRB2-associated-binding protein 2 (LOC100883689)	GRB2	127.69	EF-JAN-4	F	JAN	3	Early	0	Early_F
GRB2-associated-binding protein 2 (LOC100883689)	GRB2	148.1	EF-JAN-5	F	JAN	3	Early	0	Early_F
GRB2-associated-binding protein 2 (LOC100883689)	GRB2	143.46	EF-JAN-5	F	JAN	3	Early	0	Early_F
GRB2-associated-binding protein 2 (LOC100883689)	GRB2	129.33	EF-JAN-6	F	JAN	3	Early	0	Early_F
GRB2-associated-binding protein 2 (LOC100883689)	GRB2	172.19	EF-FEB-1	F	FEB	4	Early	0	Early_F
GRB2-associated-binding protein 2 (LOC100883689)	GRB2	157.99	EF-FEB-2	F	FEB	4	Early	0	Early_F
GRB2-associated-binding protein 2 (LOC100883689)	GRB2	110.82	EF-FEB-3	F	FEB	4	Early	0	Early_F
GRB2-associated-binding protein 2 (LOC100883689)	GRB2	115.51	EF-FEB-6	F	FEB	4	Early	0	Early_F
GRB2-associated-binding protein 2 (LOC100883689)	GRB2	149.64	EF-MAR-4	F	MAR	5	Early	0	Early_F
GRB2-associated-binding protein 2 (LOC100883689)	GRB2	146.59	EF-MAR-5	F	MAR	5	Early	0	Early_F
GRB2-associated-binding protein 2 (LOC100883689)	GRB2	175.13	EF-MAR-6	F	MAR	5	Early	0	Early_F
GRB2-associated-binding protein 2 (LOC100883689)	GRB2	91.69	EF-MAR-7	F	MAR	5	Early	0	Early_F
GRB2-associated-binding protein 2 (LOC100883689)	GRB2	84.51	EF-APR-1	F	APR	6	Early	0	Early_F
GRB2-associated-binding protein 2 (LOC100883689)	GRB2	64.72	EF-APR-2	F	APR	6	Early	0	Early_F
GRB2-associated-binding protein 2 (LOC100883689)	GRB2	73.27	EF-APR-3	F	APR	6	Early	0	Early_F
GRB2-associated-binding protein 2 (LOC100883689)	GRB2	42.5	EF-APR-4	F	APR	6	Early	0	Early_F
GRB2-associated-binding protein 2 (LOC100883689)	GRB2	37.69	EF-MAY-1	F	MAY	7	Early	0	Early_F
GRB2-associated-binding protein 2 (LOC100883689)	GRB2	43.89	EF-MAY-4	F	MAY	7	Early	0	Early_F
GRB2-associated-binding protein 2 (LOC100883689)	GRB2	23.81	EF-MAY-5	F	MAY	7	Early	0	Early_F
GRB2-associated-binding protein 2 (LOC100883689)	GRB2	55.02	EF-MAY-6	F	MAY	7	Early	0	Early_F
GRB2-associated-binding protein 2 (LOC100883689)	GRB2	43.57	EF-JUN-1	F	JUN	8	Early	0	Early_F
GRB2-associated-binding protein 2 (LOC100883689)	GRB2	27.62	EF-JUN-2	F	JUN	8	Early	0	Early_F
GRB2-associated-binding protein 2 (LOC100883689)	GRB2	56.47	EF-JUN-3	F	JUN	8	Early	0	Early_F
GRB2-associated-binding protein 2 (LOC100883689)	GRB2	27.73	EF-JUN-4	F	JUN	8	Early	0	Early_F
GRB2-associated-binding protein 2 (LOC100883689)	GRB2	59.66	EC-NOV-3	C	NOV	1	Early	0	Early_C
GRB2-associated-binding protein 2 (LOC100883689)	GRB2	61.92	EC-NOV-4	C	NOV	1	Early	0	Early_C
GRB2-associated-binding protein 2 (LOC100883689)	GRB2	55.95	EC-NOV-5	C	NOV	1	Early	0	Early_C
GRB2-associated-binding protein 2 (LOC100883689)	GRB2	84.26	EC-NOV-6	C	NOV	1	Early	0	Early_C
GRB2-associated-binding protein 2 (LOC100883689)	GRB2	159.84	EC-DEC-2	C	DEC	2	Early	0	Early_C
GRB2-associated-binding protein 2 (LOC100883689)	GRB2	174.05	EC-DEC-4	C	DEC	2	Early	0	Early_C
GRB2-associated-binding protein 2 (LOC100883689)	GRB2	102.67	EC-DEC-5	C	DEC	2	Early	0	Early_C
GRB2-associated-binding protein 2 (LOC100883689)	GRB2	149.44	EC-DEC-6	C	DEC	2	Early	0	Early_C
GRB2-associated-binding protein 2 (LOC100883689)	GRB2	150.35	EC-JAN-2	C	JAN	3	Early	0	Early_C
GRB2-associated-binding protein 2 (LOC100883689)	GRB2	229.84	EC-JAN-4	C	JAN	3	Early	0	Early_C
GRB2-associated-binding protein 2 (LOC100883689)	GRB2	268.42	EC-JAN-5	C	JAN	3	Early	0	Early_C
GRB2-associated-binding protein 2 (LOC100883689)	GRB2	188.87	EC-JAN-6	C	JAN	3	Early	0	Early_C
GRB2-associated-binding protein 2 (LOC100883689)	GRB2	252.55	EC-FEB-1	C	FEB	4	Early	0	Early_C
GRB2-associated-binding protein 2 (LOC100883689)	GRB2	198.5	EC-FEB-2	C	FEB	4	Early	0	Early_C
GRB2-associated-binding protein 2 (LOC100883689)	GRB2	109.76	EC-FEB-4	C	FEB	4	Early	0	Early_C
GRB2-associated-binding protein 2 (LOC100883689)	GRB2	200.74	EC-FEB-6	C	FEB	4	Early	0	Early_C
GRB2-associated-binding protein 2 (LOC100883689)	GRB2	150.39	EC-MAR-4	C	MAR	5	Early	0	Early_C
GRB2-associated-binding protein 2 (LOC100883689)	GRB2	300.7	EC-MAR-5	C	MAR	5	Early	0	Early_C
GRB2-associated-binding protein 2 (LOC100883689)	GRB2	208.78	EC-MAR-6	C	MAR	5	Early	0	Early_C
GRB2-associated-binding protein 2 (LOC100883689)	GRB2	261.96	EC-MAR-8	C	MAR	5	Early	0	Early_C
GRB2-associated-binding protein 2 (LOC100883689)	GRB2	249.47	EC-APR-1	C	APR	6	Early	0	Early_C
GRB2-associated-binding protein 2 (LOC100883689)	GRB2	243.07	EC-APR-2	C	APR	6	Early	0	Early_C
GRB2-associated-binding protein 2 (LOC100883689)	GRB2	218.12	EC-APR-3	C	APR	6	Early	0	Early_C
GRB2-associated-binding protein 2 (LOC100883689)	GRB2	253.45	EC-APR-6	C	APR	6	Early	0	Early_C
GRB2-associated-binding protein 2 (LOC100883689)	GRB2	201.72	EC-MAY-1	C	MAY	7	Early	0	Early_C
GRB2-associated-binding protein 2 (LOC100883689)	GRB2	94.77	EC-MAY-2	C	MAY	7	Early	0	Early_C
GRB2-associated-binding protein 2 (LOC100883689)	GRB2	279.07	EC-MAY-3	C	MAY	7	Early	0	Early_C
GRB2-associated-binding protein 2 (LOC100883689)	GRB2	253.79	EC-MAY-4	C	MAY	7	Early	0	Early_C
GRB2-associated-binding protein 2 (LOC100883689)	GRB2	225.25	EC-JUN-1	C	JUN	8	Early	0	Early_C
GRB2-associated-binding protein 2 (LOC100883689)	GRB2	162.76	EC-JUN-2	C	JUN	8	Early	0	Early_C
GRB2-associated-binding protein 2 (LOC100883689)	GRB2	157.82	EC-JUN-4	C	JUN	8	Early	0	Early_C
GRB2-associated-binding protein 2 (LOC100883689)	GRB2	160.43	EC-JUN-6	C	JUN	8	Early	0	Early_C
GRB2-associated-binding protein 2 (LOC100883689)	GRB2	61.14	LF NOV 1	F	NOV	1	Late	1	Late_F
GRB2-associated-binding protein 2 (LOC100883689)	GRB2	60.44	LF NOV 2	F	NOV	1	Late	1	Late_F
GRB2-associated-binding protein 2 (LOC100883689)	GRB2	73.13	LF NOV 3	F	NOV	1	Late	1	Late_F
GRB2-associated-binding protein 2 (LOC100883689)	GRB2	72.75	LF NOV 4	F	NOV	1	Late	1	Late_F
GRB2-associated-binding protein 2 (LOC100883689)	GRB2	87.29	LF DEC 1	F	DEC	2	Late	1	Late_F
GRB2-associated-binding protein 2 (LOC100883689)	GRB2	132.9	LF DEC 2	F	DEC	2	Late	1	Late_F
GRB2-associated-binding protein 2 (LOC100883689)	GRB2	123.66	LF DEC 3	F	DEC	2	Late	1	Late_F
GRB2-associated-binding protein 2 (LOC100883689)	GRB2	93.36	LF DEC 4	F	DEC	2	Late	1	Late_F
GRB2-associated-binding protein 2 (LOC100883689)	GRB2	77.77	LF JAN 1B	F	JAN	3	Late	1	Late_F
GRB2-associated-binding protein 2 (LOC100883689)	GRB2	133.31	LF JAN 2	F	JAN	3	Late	1	Late_F
GRB2-associated-binding protein 2 (LOC100883689)	GRB2	101.71	LF JAN 3	F	JAN	3	Late	1	Late_F
GRB2-associated-binding protein 2 (LOC100883689)	GRB2	115.08	LF JAN 4	F	JAN	3	Late	1	Late_F
GRB2-associated-binding protein 2 (LOC100883689)	GRB2	120.79	LF FEB 1	F	FEB	4	Late	1	Late_F
GRB2-associated-binding protein 2 (LOC100883689)	GRB2	135.23	LF FEB 2	F	FEB	4	Late	1	Late_F
GRB2-associated-binding protein 2 (LOC100883689)	GRB2	90.82	LF FEB 3	F	FEB	4	Late	1	Late_F
GRB2-associated-binding protein 2 (LOC100883689)	GRB2	101.8	LF FEB 4	F	FEB	4	Late	1	Late_F
GRB2-associated-binding protein 2 (LOC100883689)	GRB2	153.36	LF MAR 1	F	MAR	5	Late	1	Late_F
GRB2-associated-binding protein 2 (LOC100883689)	GRB2	133.06	LF MAR 2	F	MAR	5	Late	1	Late_F
GRB2-associated-binding protein 2 (LOC100883689)	GRB2	126.15	LF MAR 3	F	MAR	5	Late	1	Late_F
GRB2-associated-binding protein 2 (LOC100883689)	GRB2	134.16	LF MAR 4	F	MAR	5	Late	1	Late_F
GRB2-associated-binding protein 2 (LOC100883689)	GRB2	50.32	LF APR 1	F	APR	6	Late	1	Late_F
GRB2-associated-binding protein 2 (LOC100883689)	GRB2	55.48	LF APR 2	F	APR	6	Late	1	Late_F
GRB2-associated-binding protein 2 (LOC100883689)	GRB2	56.65	LF APR 3	F	APR	6	Late	1	Late_F
GRB2-associated-binding protein 2 (LOC100883689)	GRB2	81.73	LF APR 4	F	APR	6	Late	1	Late_F
GRB2-associated-binding protein 2 (LOC100883689)	GRB2	94.24	LF MAY 1	F	MAY	7	Late	1	Late_F
GRB2-associated-binding protein 2 (LOC100883689)	GRB2	64.24	LF MAY 2	F	MAY	7	Late	1	Late_F
GRB2-associated-binding protein 2 (LOC100883689)	GRB2	59.5	LF MAY 3	F	MAY	7	Late	1	Late_F
GRB2-associated-binding protein 2 (LOC100883689)	GRB2	30.69	LF MAY 4	F	MAY	7	Late	1	Late_F
GRB2-associated-binding protein 2 (LOC100883689)	GRB2	33.03	LF JUN 1	F	JUN	8	Late	1	Late_F
GRB2-associated-binding protein 2 (LOC100883689)	GRB2	25.76	LF JUN 2	F	JUN	8	Late	1	Late_F
GRB2-associated-binding protein 2 (LOC100883689)	GRB2	28.72	LF JUN 3	F	JUN	8	Late	1	Late_F
GRB2-associated-binding protein 2 (LOC100883689)	GRB2	30.1	LF JUN 4	F	JUN	8	Late	1	Late_F
GRB2-associated-binding protein 2 (LOC100883689)	GRB2	39.29	LC NOV 1	C	NOV	1	Late	1	Late_C
GRB2-associated-binding protein 2 (LOC100883689)	GRB2	59.52	LC NOV 2	C	NOV	1	Late	1	Late_C
GRB2-associated-binding protein 2 (LOC100883689)	GRB2	70.71	LC NOV 3	C	NOV	1	Late	1	Late_C
GRB2-associated-binding protein 2 (LOC100883689)	GRB2	42.67	LC NOV 4	C	NOV	1	Late	1	Late_C
GRB2-associated-binding protein 2 (LOC100883689)	GRB2	161.31	LC DEC 1	C	DEC	2	Late	1	Late_C
GRB2-associated-binding protein 2 (LOC100883689)	GRB2	204.68	LC DEC 2	C	DEC	2	Late	1	Late_C
GRB2-associated-binding protein 2 (LOC100883689)	GRB2	248.2	LC DEC 3	C	DEC	2	Late	1	Late_C
GRB2-associated-binding protein 2 (LOC100883689)	GRB2	248.46	LC DEC 4	C	DEC	2	Late	1	Late_C
GRB2-associated-binding protein 2 (LOC100883689)	GRB2	211.3	LC JAN 1	C	JAN	3	Late	1	Late_C
GRB2-associated-binding protein 2 (LOC100883689)	GRB2	168.06	LC JAN 2	C	JAN	3	Late	1	Late_C
GRB2-associated-binding protein 2 (LOC100883689)	GRB2	212.5	LC JAN 3	C	JAN	3	Late	1	Late_C
GRB2-associated-binding protein 2 (LOC100883689)	GRB2	322.28	LC JAN 4	C	JAN	3	Late	1	Late_C
GRB2-associated-binding protein 2 (LOC100883689)	GRB2	157.74	LC FEB 1	C	FEB	4	Late	1	Late_C
GRB2-associated-binding protein 2 (LOC100883689)	GRB2	237	LC FEB 2	C	FEB	4	Late	1	Late_C
GRB2-associated-binding protein 2 (LOC100883689)	GRB2	275.88	LC FEB 3	C	FEB	4	Late	1	Late_C
GRB2-associated-binding protein 2 (LOC100883689)	GRB2	161.08	LC FEB 4	C	FEB	4	Late	1	Late_C
GRB2-associated-binding protein 2 (LOC100883689)	GRB2	192.36	LC MAR 1	C	MAR	5	Late	1	Late_C
GRB2-associated-binding protein 2 (LOC100883689)	GRB2	319.86	LC MAR 2	C	MAR	5	Late	1	Late_C
GRB2-associated-binding protein 2 (LOC100883689)	GRB2	406.37	LC MAR 3	C	MAR	5	Late	1	Late_C
GRB2-associated-binding protein 2 (LOC100883689)	GRB2	239.94	LC MAR 4	C	MAR	5	Late	1	Late_C
GRB2-associated-binding protein 2 (LOC100883689)	GRB2	236.37	LC APR 1	C	APR	6	Late	1	Late_C
GRB2-associated-binding protein 2 (LOC100883689)	GRB2	225.88	LC APR 2	C	APR	6	Late	1	Late_C
GRB2-associated-binding protein 2 (LOC100883689)	GRB2	214.64	LC APR 3	C	APR	6	Late	1	Late_C
GRB2-associated-binding protein 2 (LOC100883689)	GRB2	271.65	LC APR 4	C	APR	6	Late	1	Late_C
GRB2-associated-binding protein 2 (LOC100883689)	GRB2	279.67	LC MAY 1	C	MAY	7	Late	1	Late_C
GRB2-associated-binding protein 2 (LOC100883689)	GRB2	212.46	LC MAY 2	C	MAY	7	Late	1	Late_C
GRB2-associated-binding protein 2 (LOC100883689)	GRB2	217.82	LC MAY 3	C	MAY	7	Late	1	Late_C
GRB2-associated-binding protein 2 (LOC100883689)	GRB2	216.81	LC MAY 4	C	MAY	7	Late	1	Late_C
GRB2-associated-binding protein 2 (LOC100883689)	GRB2	442.97	LC JUN 1	C	JUN	8	Late	1	Late_C
GRB2-associated-binding protein 2 (LOC100883689)	GRB2	127.26	LC JUN 2	C	JUN	8	Late	1	Late_C
GRB2-associated-binding protein 2 (LOC100883689)	GRB2	154.41	LC JUN 3	C	JUN	8	Late	1	Late_C
GRB2-associated-binding protein 2 (LOC100883689)	GRB2	150.05	LC JUN 4	C	JUN	8	Late	1	Late_C
glycogen synthase kinase-3 beta-like (LOC100882062)	gsk-3beta-like	172.97	EF-NOV-1	F	NOV	1	Early	0	Early_F
glycogen synthase kinase-3 beta-like (LOC100882062)	gsk-3beta-like	169.68	EF-NOV-2	F	NOV	1	Early	0	Early_F
glycogen synthase kinase-3 beta-like (LOC100882062)	gsk-3beta-like	163.05	EF-NOV-4	F	NOV	1	Early	0	Early_F
glycogen synthase kinase-3 beta-like (LOC100882062)	gsk-3beta-like	144.98	EF-NOV-6	F	NOV	1	Early	0	Early_F
glycogen synthase kinase-3 beta-like (LOC100882062)	gsk-3beta-like	181.23	EF-DEC-3	F	DEC	2	Early	0	Early_F
glycogen synthase kinase-3 beta-like (LOC100882062)	gsk-3beta-like	182.39	EF-DEC-4	F	DEC	2	Early	0	Early_F
glycogen synthase kinase-3 beta-like (LOC100882062)	gsk-3beta-like	204.53	EF-DEC-5	F	DEC	2	Early	0	Early_F
glycogen synthase kinase-3 beta-like (LOC100882062)	gsk-3beta-like	223.55	EF-DEC-6	F	DEC	2	Early	0	Early_F
glycogen synthase kinase-3 beta-like (LOC100882062)	gsk-3beta-like	167.86	EF-JAN-4	F	JAN	3	Early	0	Early_F
glycogen synthase kinase-3 beta-like (LOC100882062)	gsk-3beta-like	179.99	EF-JAN-5	F	JAN	3	Early	0	Early_F
glycogen synthase kinase-3 beta-like (LOC100882062)	gsk-3beta-like	174.29	EF-JAN-5	F	JAN	3	Early	0	Early_F
glycogen synthase kinase-3 beta-like (LOC100882062)	gsk-3beta-like	149.62	EF-JAN-6	F	JAN	3	Early	0	Early_F
glycogen synthase kinase-3 beta-like (LOC100882062)	gsk-3beta-like	291.02	EF-FEB-1	F	FEB	4	Early	0	Early_F
glycogen synthase kinase-3 beta-like (LOC100882062)	gsk-3beta-like	165.83	EF-FEB-2	F	FEB	4	Early	0	Early_F
glycogen synthase kinase-3 beta-like (LOC100882062)	gsk-3beta-like	184.6	EF-FEB-3	F	FEB	4	Early	0	Early_F
glycogen synthase kinase-3 beta-like (LOC100882062)	gsk-3beta-like	174.91	EF-FEB-6	F	FEB	4	Early	0	Early_F
glycogen synthase kinase-3 beta-like (LOC100882062)	gsk-3beta-like	146.44	EF-MAR-4	F	MAR	5	Early	0	Early_F
glycogen synthase kinase-3 beta-like (LOC100882062)	gsk-3beta-like	167.95	EF-MAR-5	F	MAR	5	Early	0	Early_F
glycogen synthase kinase-3 beta-like (LOC100882062)	gsk-3beta-like	162.66	EF-MAR-6	F	MAR	5	Early	0	Early_F
glycogen synthase kinase-3 beta-like (LOC100882062)	gsk-3beta-like	151.36	EF-MAR-7	F	MAR	5	Early	0	Early_F
glycogen synthase kinase-3 beta-like (LOC100882062)	gsk-3beta-like	144.43	EF-APR-1	F	APR	6	Early	0	Early_F
glycogen synthase kinase-3 beta-like (LOC100882062)	gsk-3beta-like	132.31	EF-APR-2	F	APR	6	Early	0	Early_F
glycogen synthase kinase-3 beta-like (LOC100882062)	gsk-3beta-like	104.04	EF-APR-3	F	APR	6	Early	0	Early_F
glycogen synthase kinase-3 beta-like (LOC100882062)	gsk-3beta-like	148.5	EF-APR-4	F	APR	6	Early	0	Early_F
glycogen synthase kinase-3 beta-like (LOC100882062)	gsk-3beta-like	129.82	EF-MAY-1	F	MAY	7	Early	0	Early_F
glycogen synthase kinase-3 beta-like (LOC100882062)	gsk-3beta-like	105.99	EF-MAY-4	F	MAY	7	Early	0	Early_F
glycogen synthase kinase-3 beta-like (LOC100882062)	gsk-3beta-like	117.55	EF-MAY-5	F	MAY	7	Early	0	Early_F
glycogen synthase kinase-3 beta-like (LOC100882062)	gsk-3beta-like	138.06	EF-MAY-6	F	MAY	7	Early	0	Early_F
glycogen synthase kinase-3 beta-like (LOC100882062)	gsk-3beta-like	112.41	EF-JUN-1	F	JUN	8	Early	0	Early_F
glycogen synthase kinase-3 beta-like (LOC100882062)	gsk-3beta-like	99.67	EF-JUN-2	F	JUN	8	Early	0	Early_F
glycogen synthase kinase-3 beta-like (LOC100882062)	gsk-3beta-like	144.88	EF-JUN-3	F	JUN	8	Early	0	Early_F
glycogen synthase kinase-3 beta-like (LOC100882062)	gsk-3beta-like	104	EF-JUN-4	F	JUN	8	Early	0	Early_F
glycogen synthase kinase-3 beta-like (LOC100882062)	gsk-3beta-like	200.61	EC-NOV-3	C	NOV	1	Early	0	Early_C
glycogen synthase kinase-3 beta-like (LOC100882062)	gsk-3beta-like	217.35	EC-NOV-4	C	NOV	1	Early	0	Early_C
glycogen synthase kinase-3 beta-like (LOC100882062)	gsk-3beta-like	192.75	EC-NOV-5	C	NOV	1	Early	0	Early_C
glycogen synthase kinase-3 beta-like (LOC100882062)	gsk-3beta-like	190.59	EC-NOV-6	C	NOV	1	Early	0	Early_C
glycogen synthase kinase-3 beta-like (LOC100882062)	gsk-3beta-like	166.77	EC-DEC-2	C	DEC	2	Early	0	Early_C
glycogen synthase kinase-3 beta-like (LOC100882062)	gsk-3beta-like	201.04	EC-DEC-4	C	DEC	2	Early	0	Early_C
glycogen synthase kinase-3 beta-like (LOC100882062)	gsk-3beta-like	264.05	EC-DEC-5	C	DEC	2	Early	0	Early_C
glycogen synthase kinase-3 beta-like (LOC100882062)	gsk-3beta-like	205.2	EC-DEC-6	C	DEC	2	Early	0	Early_C
glycogen synthase kinase-3 beta-like (LOC100882062)	gsk-3beta-like	199.15	EC-JAN-2	C	JAN	3	Early	0	Early_C
glycogen synthase kinase-3 beta-like (LOC100882062)	gsk-3beta-like	161.83	EC-JAN-4	C	JAN	3	Early	0	Early_C
glycogen synthase kinase-3 beta-like (LOC100882062)	gsk-3beta-like	177.79	EC-JAN-5	C	JAN	3	Early	0	Early_C
glycogen synthase kinase-3 beta-like (LOC100882062)	gsk-3beta-like	201.11	EC-JAN-6	C	JAN	3	Early	0	Early_C
glycogen synthase kinase-3 beta-like (LOC100882062)	gsk-3beta-like	183.14	EC-FEB-1	C	FEB	4	Early	0	Early_C
glycogen synthase kinase-3 beta-like (LOC100882062)	gsk-3beta-like	171.57	EC-FEB-2	C	FEB	4	Early	0	Early_C
glycogen synthase kinase-3 beta-like (LOC100882062)	gsk-3beta-like	239.62	EC-FEB-4	C	FEB	4	Early	0	Early_C
glycogen synthase kinase-3 beta-like (LOC100882062)	gsk-3beta-like	176.26	EC-FEB-6	C	FEB	4	Early	0	Early_C
glycogen synthase kinase-3 beta-like (LOC100882062)	gsk-3beta-like	192	EC-MAR-4	C	MAR	5	Early	0	Early_C
glycogen synthase kinase-3 beta-like (LOC100882062)	gsk-3beta-like	178.33	EC-MAR-5	C	MAR	5	Early	0	Early_C
glycogen synthase kinase-3 beta-like (LOC100882062)	gsk-3beta-like	180.08	EC-MAR-6	C	MAR	5	Early	0	Early_C
glycogen synthase kinase-3 beta-like (LOC100882062)	gsk-3beta-like	164.22	EC-MAR-8	C	MAR	5	Early	0	Early_C
glycogen synthase kinase-3 beta-like (LOC100882062)	gsk-3beta-like	163.79	EC-APR-1	C	APR	6	Early	0	Early_C
glycogen synthase kinase-3 beta-like (LOC100882062)	gsk-3beta-like	188.42	EC-APR-2	C	APR	6	Early	0	Early_C
glycogen synthase kinase-3 beta-like (LOC100882062)	gsk-3beta-like	138.09	EC-APR-3	C	APR	6	Early	0	Early_C
glycogen synthase kinase-3 beta-like (LOC100882062)	gsk-3beta-like	188.52	EC-APR-6	C	APR	6	Early	0	Early_C
glycogen synthase kinase-3 beta-like (LOC100882062)	gsk-3beta-like	167.67	EC-MAY-1	C	MAY	7	Early	0	Early_C
glycogen synthase kinase-3 beta-like (LOC100882062)	gsk-3beta-like	118.46	EC-MAY-2	C	MAY	7	Early	0	Early_C
glycogen synthase kinase-3 beta-like (LOC100882062)	gsk-3beta-like	139.54	EC-MAY-3	C	MAY	7	Early	0	Early_C
glycogen synthase kinase-3 beta-like (LOC100882062)	gsk-3beta-like	207.34	EC-MAY-4	C	MAY	7	Early	0	Early_C
glycogen synthase kinase-3 beta-like (LOC100882062)	gsk-3beta-like	171.95	EC-JUN-1	C	JUN	8	Early	0	Early_C
glycogen synthase kinase-3 beta-like (LOC100882062)	gsk-3beta-like	139.39	EC-JUN-2	C	JUN	8	Early	0	Early_C
glycogen synthase kinase-3 beta-like (LOC100882062)	gsk-3beta-like	182.33	EC-JUN-4	C	JUN	8	Early	0	Early_C
glycogen synthase kinase-3 beta-like (LOC100882062)	gsk-3beta-like	194.27	EC-JUN-6	C	JUN	8	Early	0	Early_C
glycogen synthase kinase-3 beta-like (LOC100882062)	gsk-3beta-like	104.69	LF NOV 1	F	NOV	1	Late	1	Late_F
glycogen synthase kinase-3 beta-like (LOC100882062)	gsk-3beta-like	121.55	LF NOV 2	F	NOV	1	Late	1	Late_F
glycogen synthase kinase-3 beta-like (LOC100882062)	gsk-3beta-like	151.67	LF NOV 3	F	NOV	1	Late	1	Late_F
glycogen synthase kinase-3 beta-like (LOC100882062)	gsk-3beta-like	155.89	LF NOV 4	F	NOV	1	Late	1	Late_F
glycogen synthase kinase-3 beta-like (LOC100882062)	gsk-3beta-like	156.17	LF DEC 1	F	DEC	2	Late	1	Late_F
glycogen synthase kinase-3 beta-like (LOC100882062)	gsk-3beta-like	154.78	LF DEC 2	F	DEC	2	Late	1	Late_F
glycogen synthase kinase-3 beta-like (LOC100882062)	gsk-3beta-like	127.33	LF DEC 3	F	DEC	2	Late	1	Late_F
glycogen synthase kinase-3 beta-like (LOC100882062)	gsk-3beta-like	185.61	LF DEC 4	F	DEC	2	Late	1	Late_F
glycogen synthase kinase-3 beta-like (LOC100882062)	gsk-3beta-like	138.1	LF JAN 1B	F	JAN	3	Late	1	Late_F
glycogen synthase kinase-3 beta-like (LOC100882062)	gsk-3beta-like	156.29	LF JAN 2	F	JAN	3	Late	1	Late_F
glycogen synthase kinase-3 beta-like (LOC100882062)	gsk-3beta-like	171.06	LF JAN 3	F	JAN	3	Late	1	Late_F
glycogen synthase kinase-3 beta-like (LOC100882062)	gsk-3beta-like	165.58	LF JAN 4	F	JAN	3	Late	1	Late_F
glycogen synthase kinase-3 beta-like (LOC100882062)	gsk-3beta-like	168.24	LF FEB 1	F	FEB	4	Late	1	Late_F
glycogen synthase kinase-3 beta-like (LOC100882062)	gsk-3beta-like	33.81	LF FEB 2	F	FEB	4	Late	1	Late_F
glycogen synthase kinase-3 beta-like (LOC100882062)	gsk-3beta-like	103.96	LF FEB 3	F	FEB	4	Late	1	Late_F
glycogen synthase kinase-3 beta-like (LOC100882062)	gsk-3beta-like	132.75	LF FEB 4	F	FEB	4	Late	1	Late_F
glycogen synthase kinase-3 beta-like (LOC100882062)	gsk-3beta-like	170.92	LF MAR 1	F	MAR	5	Late	1	Late_F
glycogen synthase kinase-3 beta-like (LOC100882062)	gsk-3beta-like	161	LF MAR 2	F	MAR	5	Late	1	Late_F
glycogen synthase kinase-3 beta-like (LOC100882062)	gsk-3beta-like	152.71	LF MAR 3	F	MAR	5	Late	1	Late_F
glycogen synthase kinase-3 beta-like (LOC100882062)	gsk-3beta-like	187.4	LF MAR 4	F	MAR	5	Late	1	Late_F
glycogen synthase kinase-3 beta-like (LOC100882062)	gsk-3beta-like	139.6	LF APR 1	F	APR	6	Late	1	Late_F
glycogen synthase kinase-3 beta-like (LOC100882062)	gsk-3beta-like	131.91	LF APR 2	F	APR	6	Late	1	Late_F
glycogen synthase kinase-3 beta-like (LOC100882062)	gsk-3beta-like	114.7	LF APR 3	F	APR	6	Late	1	Late_F
glycogen synthase kinase-3 beta-like (LOC100882062)	gsk-3beta-like	113.62	LF APR 4	F	APR	6	Late	1	Late_F
glycogen synthase kinase-3 beta-like (LOC100882062)	gsk-3beta-like	92.05	LF MAY 1	F	MAY	7	Late	1	Late_F
glycogen synthase kinase-3 beta-like (LOC100882062)	gsk-3beta-like	104.99	LF MAY 2	F	MAY	7	Late	1	Late_F
glycogen synthase kinase-3 beta-like (LOC100882062)	gsk-3beta-like	113.87	LF MAY 3	F	MAY	7	Late	1	Late_F
glycogen synthase kinase-3 beta-like (LOC100882062)	gsk-3beta-like	116.9	LF MAY 4	F	MAY	7	Late	1	Late_F
glycogen synthase kinase-3 beta-like (LOC100882062)	gsk-3beta-like	90.84	LF JUN 1	F	JUN	8	Late	1	Late_F
glycogen synthase kinase-3 beta-like (LOC100882062)	gsk-3beta-like	77.28	LF JUN 2	F	JUN	8	Late	1	Late_F
glycogen synthase kinase-3 beta-like (LOC100882062)	gsk-3beta-like	78.47	LF JUN 3	F	JUN	8	Late	1	Late_F
glycogen synthase kinase-3 beta-like (LOC100882062)	gsk-3beta-like	72.33	LF JUN 4	F	JUN	8	Late	1	Late_F
glycogen synthase kinase-3 beta-like (LOC100882062)	gsk-3beta-like	162.54	LC NOV 1	C	NOV	1	Late	1	Late_C
glycogen synthase kinase-3 beta-like (LOC100882062)	gsk-3beta-like	144.1	LC NOV 2	C	NOV	1	Late	1	Late_C
glycogen synthase kinase-3 beta-like (LOC100882062)	gsk-3beta-like	137.49	LC NOV 3	C	NOV	1	Late	1	Late_C
glycogen synthase kinase-3 beta-like (LOC100882062)	gsk-3beta-like	152.38	LC NOV 4	C	NOV	1	Late	1	Late_C
glycogen synthase kinase-3 beta-like (LOC100882062)	gsk-3beta-like	137.51	LC DEC 1	C	DEC	2	Late	1	Late_C
glycogen synthase kinase-3 beta-like (LOC100882062)	gsk-3beta-like	163.02	LC DEC 2	C	DEC	2	Late	1	Late_C
glycogen synthase kinase-3 beta-like (LOC100882062)	gsk-3beta-like	155.65	LC DEC 3	C	DEC	2	Late	1	Late_C
glycogen synthase kinase-3 beta-like (LOC100882062)	gsk-3beta-like	186.83	LC DEC 4	C	DEC	2	Late	1	Late_C
glycogen synthase kinase-3 beta-like (LOC100882062)	gsk-3beta-like	124.96	LC JAN 1	C	JAN	3	Late	1	Late_C
glycogen synthase kinase-3 beta-like (LOC100882062)	gsk-3beta-like	169.66	LC JAN 2	C	JAN	3	Late	1	Late_C
glycogen synthase kinase-3 beta-like (LOC100882062)	gsk-3beta-like	138.24	LC JAN 3	C	JAN	3	Late	1	Late_C
glycogen synthase kinase-3 beta-like (LOC100882062)	gsk-3beta-like	206.97	LC JAN 4	C	JAN	3	Late	1	Late_C
glycogen synthase kinase-3 beta-like (LOC100882062)	gsk-3beta-like	137.75	LC FEB 1	C	FEB	4	Late	1	Late_C
glycogen synthase kinase-3 beta-like (LOC100882062)	gsk-3beta-like	148.33	LC FEB 2	C	FEB	4	Late	1	Late_C
glycogen synthase kinase-3 beta-like (LOC100882062)	gsk-3beta-like	125.98	LC FEB 3	C	FEB	4	Late	1	Late_C
glycogen synthase kinase-3 beta-like (LOC100882062)	gsk-3beta-like	149.32	LC FEB 4	C	FEB	4	Late	1	Late_C
glycogen synthase kinase-3 beta-like (LOC100882062)	gsk-3beta-like	188.98	LC MAR 1	C	MAR	5	Late	1	Late_C
glycogen synthase kinase-3 beta-like (LOC100882062)	gsk-3beta-like	214.24	LC MAR 2	C	MAR	5	Late	1	Late_C
glycogen synthase kinase-3 beta-like (LOC100882062)	gsk-3beta-like	187.83	LC MAR 3	C	MAR	5	Late	1	Late_C
glycogen synthase kinase-3 beta-like (LOC100882062)	gsk-3beta-like	165.96	LC MAR 4	C	MAR	5	Late	1	Late_C
glycogen synthase kinase-3 beta-like (LOC100882062)	gsk-3beta-like	154.62	LC APR 1	C	APR	6	Late	1	Late_C
glycogen synthase kinase-3 beta-like (LOC100882062)	gsk-3beta-like	147.13	LC APR 2	C	APR	6	Late	1	Late_C
glycogen synthase kinase-3 beta-like (LOC100882062)	gsk-3beta-like	130.32	LC APR 3	C	APR	6	Late	1	Late_C
glycogen synthase kinase-3 beta-like (LOC100882062)	gsk-3beta-like	173.03	LC APR 4	C	APR	6	Late	1	Late_C
glycogen synthase kinase-3 beta-like (LOC100882062)	gsk-3beta-like	156.09	LC MAY 1	C	MAY	7	Late	1	Late_C
glycogen synthase kinase-3 beta-like (LOC100882062)	gsk-3beta-like	137.01	LC MAY 2	C	MAY	7	Late	1	Late_C
glycogen synthase kinase-3 beta-like (LOC100882062)	gsk-3beta-like	98.67	LC MAY 3	C	MAY	7	Late	1	Late_C
glycogen synthase kinase-3 beta-like (LOC100882062)	gsk-3beta-like	159.98	LC MAY 4	C	MAY	7	Late	1	Late_C
glycogen synthase kinase-3 beta-like (LOC100882062)	gsk-3beta-like	173.34	LC JUN 1	C	JUN	8	Late	1	Late_C
glycogen synthase kinase-3 beta-like (LOC100882062)	gsk-3beta-like	163.62	LC JUN 2	C	JUN	8	Late	1	Late_C
glycogen synthase kinase-3 beta-like (LOC100882062)	gsk-3beta-like	121.82	LC JUN 3	C	JUN	8	Late	1	Late_C
glycogen synthase kinase-3 beta-like (LOC100882062)	gsk-3beta-like	168.8	LC JUN 4	C	JUN	8	Late	1	Late_C
insulin-like growth factor I (LOC100880980)	i-likegf1	9.29	EF-NOV-1	F	NOV	1	Early	0	Early_F
insulin-like growth factor I (LOC100880980)	i-likegf1	3.44	EF-NOV-2	F	NOV	1	Early	0	Early_F
insulin-like growth factor I (LOC100880980)	i-likegf1	8.73	EF-NOV-4	F	NOV	1	Early	0	Early_F
insulin-like growth factor I (LOC100880980)	i-likegf1	3.26	EF-NOV-6	F	NOV	1	Early	0	Early_F
insulin-like growth factor I (LOC100880980)	i-likegf1	9.8	EF-DEC-3	F	DEC	2	Early	0	Early_F
insulin-like growth factor I (LOC100880980)	i-likegf1	4.52	EF-DEC-4	F	DEC	2	Early	0	Early_F
insulin-like growth factor I (LOC100880980)	i-likegf1	8.72	EF-DEC-5	F	DEC	2	Early	0	Early_F
insulin-like growth factor I (LOC100880980)	i-likegf1	4.75	EF-DEC-6	F	DEC	2	Early	0	Early_F
insulin-like growth factor I (LOC100880980)	i-likegf1	1.49	EF-JAN-4	F	JAN	3	Early	0	Early_F
insulin-like growth factor I (LOC100880980)	i-likegf1	6.78	EF-JAN-5	F	JAN	3	Early	0	Early_F
insulin-like growth factor I (LOC100880980)	i-likegf1	7.45	EF-JAN-5	F	JAN	3	Early	0	Early_F
insulin-like growth factor I (LOC100880980)	i-likegf1	11.65	EF-JAN-6	F	JAN	3	Early	0	Early_F
insulin-like growth factor I (LOC100880980)	i-likegf1	16.48	EF-FEB-1	F	FEB	4	Early	0	Early_F
insulin-like growth factor I (LOC100880980)	i-likegf1	9.08	EF-FEB-2	F	FEB	4	Early	0	Early_F
insulin-like growth factor I (LOC100880980)	i-likegf1	2.49	EF-FEB-3	F	FEB	4	Early	0	Early_F
insulin-like growth factor I (LOC100880980)	i-likegf1	1.02	EF-FEB-6	F	FEB	4	Early	0	Early_F
insulin-like growth factor I (LOC100880980)	i-likegf1	37.85	EF-MAR-4	F	MAR	5	Early	0	Early_F
insulin-like growth factor I (LOC100880980)	i-likegf1	4.7	EF-MAR-5	F	MAR	5	Early	0	Early_F
insulin-like growth factor I (LOC100880980)	i-likegf1	3.12	EF-MAR-6	F	MAR	5	Early	0	Early_F
insulin-like growth factor I (LOC100880980)	i-likegf1	7.33	EF-MAR-7	F	MAR	5	Early	0	Early_F
insulin-like growth factor I (LOC100880980)	i-likegf1	21.35	EF-APR-1	F	APR	6	Early	0	Early_F
insulin-like growth factor I (LOC100880980)	i-likegf1	31.15	EF-APR-2	F	APR	6	Early	0	Early_F
insulin-like growth factor I (LOC100880980)	i-likegf1	12.72	EF-APR-3	F	APR	6	Early	0	Early_F
insulin-like growth factor I (LOC100880980)	i-likegf1	68.2	EF-APR-4	F	APR	6	Early	0	Early_F
insulin-like growth factor I (LOC100880980)	i-likegf1	14.66	EF-MAY-1	F	MAY	7	Early	0	Early_F
insulin-like growth factor I (LOC100880980)	i-likegf1	7.97	EF-MAY-4	F	MAY	7	Early	0	Early_F
insulin-like growth factor I (LOC100880980)	i-likegf1	6.25	EF-MAY-5	F	MAY	7	Early	0	Early_F
insulin-like growth factor I (LOC100880980)	i-likegf1	23.11	EF-MAY-6	F	MAY	7	Early	0	Early_F
insulin-like growth factor I (LOC100880980)	i-likegf1	12.03	EF-JUN-1	F	JUN	8	Early	0	Early_F
insulin-like growth factor I (LOC100880980)	i-likegf1	16.81	EF-JUN-2	F	JUN	8	Early	0	Early_F
insulin-like growth factor I (LOC100880980)	i-likegf1	2.39	EF-JUN-3	F	JUN	8	Early	0	Early_F
insulin-like growth factor I (LOC100880980)	i-likegf1	27.56	EF-JUN-4	F	JUN	8	Early	0	Early_F
insulin-like growth factor I (LOC100880980)	i-likegf1	6.44	EC-NOV-3	C	NOV	1	Early	0	Early_C
insulin-like growth factor I (LOC100880980)	i-likegf1	10.34	EC-NOV-4	C	NOV	1	Early	0	Early_C
insulin-like growth factor I (LOC100880980)	i-likegf1	9.65	EC-NOV-5	C	NOV	1	Early	0	Early_C
insulin-like growth factor I (LOC100880980)	i-likegf1	3.45	EC-NOV-6	C	NOV	1	Early	0	Early_C
insulin-like growth factor I (LOC100880980)	i-likegf1	7.46	EC-DEC-2	C	DEC	2	Early	0	Early_C
insulin-like growth factor I (LOC100880980)	i-likegf1	15.75	EC-DEC-4	C	DEC	2	Early	0	Early_C
insulin-like growth factor I (LOC100880980)	i-likegf1	6.58	EC-DEC-5	C	DEC	2	Early	0	Early_C
insulin-like growth factor I (LOC100880980)	i-likegf1	8.08	EC-DEC-6	C	DEC	2	Early	0	Early_C
insulin-like growth factor I (LOC100880980)	i-likegf1	10.45	EC-JAN-2	C	JAN	3	Early	0	Early_C
insulin-like growth factor I (LOC100880980)	i-likegf1	12.06	EC-JAN-4	C	JAN	3	Early	0	Early_C
insulin-like growth factor I (LOC100880980)	i-likegf1	10.46	EC-JAN-5	C	JAN	3	Early	0	Early_C
insulin-like growth factor I (LOC100880980)	i-likegf1	9.85	EC-JAN-6	C	JAN	3	Early	0	Early_C
insulin-like growth factor I (LOC100880980)	i-likegf1	14.03	EC-FEB-1	C	FEB	4	Early	0	Early_C
insulin-like growth factor I (LOC100880980)	i-likegf1	3.55	EC-FEB-2	C	FEB	4	Early	0	Early_C
insulin-like growth factor I (LOC100880980)	i-likegf1	6.18	EC-FEB-4	C	FEB	4	Early	0	Early_C
insulin-like growth factor I (LOC100880980)	i-likegf1	4.08	EC-FEB-6	C	FEB	4	Early	0	Early_C
insulin-like growth factor I (LOC100880980)	i-likegf1	4.16	EC-MAR-4	C	MAR	5	Early	0	Early_C
insulin-like growth factor I (LOC100880980)	i-likegf1	1	EC-MAR-5	C	MAR	5	Early	0	Early_C
insulin-like growth factor I (LOC100880980)	i-likegf1	1.37	EC-MAR-6	C	MAR	5	Early	0	Early_C
insulin-like growth factor I (LOC100880980)	i-likegf1	2.8	EC-MAR-8	C	MAR	5	Early	0	Early_C
insulin-like growth factor I (LOC100880980)	i-likegf1	10.22	EC-APR-1	C	APR	6	Early	0	Early_C
insulin-like growth factor I (LOC100880980)	i-likegf1	3.43	EC-APR-2	C	APR	6	Early	0	Early_C
insulin-like growth factor I (LOC100880980)	i-likegf1	4	EC-APR-3	C	APR	6	Early	0	Early_C
insulin-like growth factor I (LOC100880980)	i-likegf1	4.99	EC-APR-6	C	APR	6	Early	0	Early_C
insulin-like growth factor I (LOC100880980)	i-likegf1	2.73	EC-MAY-1	C	MAY	7	Early	0	Early_C
insulin-like growth factor I (LOC100880980)	i-likegf1	11.85	EC-MAY-2	C	MAY	7	Early	0	Early_C
insulin-like growth factor I (LOC100880980)	i-likegf1	8.21	EC-MAY-3	C	MAY	7	Early	0	Early_C
insulin-like growth factor I (LOC100880980)	i-likegf1	1.16	EC-MAY-4	C	MAY	7	Early	0	Early_C
insulin-like growth factor I (LOC100880980)	i-likegf1	1.07	EC-JUN-1	C	JUN	8	Early	0	Early_C
insulin-like growth factor I (LOC100880980)	i-likegf1	4.98	EC-JUN-2	C	JUN	8	Early	0	Early_C
insulin-like growth factor I (LOC100880980)	i-likegf1	6.68	EC-JUN-4	C	JUN	8	Early	0	Early_C
insulin-like growth factor I (LOC100880980)	i-likegf1	6.77	EC-JUN-6	C	JUN	8	Early	0	Early_C
insulin-like growth factor I (LOC100880980)	i-likegf1	4.59	LF NOV 1	F	NOV	1	Late	1	Late_F
insulin-like growth factor I (LOC100880980)	i-likegf1	3.36	LF NOV 2	F	NOV	1	Late	1	Late_F
insulin-like growth factor I (LOC100880980)	i-likegf1	2.71	LF NOV 3	F	NOV	1	Late	1	Late_F
insulin-like growth factor I (LOC100880980)	i-likegf1	2.97	LF NOV 4	F	NOV	1	Late	1	Late_F
insulin-like growth factor I (LOC100880980)	i-likegf1	4.16	LF DEC 1	F	DEC	2	Late	1	Late_F
insulin-like growth factor I (LOC100880980)	i-likegf1	3.24	LF DEC 2	F	DEC	2	Late	1	Late_F
insulin-like growth factor I (LOC100880980)	i-likegf1	4.9	LF DEC 3	F	DEC	2	Late	1	Late_F
insulin-like growth factor I (LOC100880980)	i-likegf1	3.33	LF DEC 4	F	DEC	2	Late	1	Late_F
insulin-like growth factor I (LOC100880980)	i-likegf1	4.69	LF JAN 1B	F	JAN	3	Late	1	Late_F
insulin-like growth factor I (LOC100880980)	i-likegf1	4.6	LF JAN 2	F	JAN	3	Late	1	Late_F
insulin-like growth factor I (LOC100880980)	i-likegf1	4.62	LF JAN 3	F	JAN	3	Late	1	Late_F
insulin-like growth factor I (LOC100880980)	i-likegf1	8.22	LF JAN 4	F	JAN	3	Late	1	Late_F
insulin-like growth factor I (LOC100880980)	i-likegf1	8.63	LF FEB 1	F	FEB	4	Late	1	Late_F
insulin-like growth factor I (LOC100880980)	i-likegf1	270.47	LF FEB 2	F	FEB	4	Late	1	Late_F
insulin-like growth factor I (LOC100880980)	i-likegf1	9.56	LF FEB 3	F	FEB	4	Late	1	Late_F
insulin-like growth factor I (LOC100880980)	i-likegf1	4.99	LF FEB 4	F	FEB	4	Late	1	Late_F
insulin-like growth factor I (LOC100880980)	i-likegf1	12.88	LF MAR 1	F	MAR	5	Late	1	Late_F
insulin-like growth factor I (LOC100880980)	i-likegf1	6.65	LF MAR 2	F	MAR	5	Late	1	Late_F
insulin-like growth factor I (LOC100880980)	i-likegf1	9.3	LF MAR 3	F	MAR	5	Late	1	Late_F
insulin-like growth factor I (LOC100880980)	i-likegf1	17.04	LF MAR 4	F	MAR	5	Late	1	Late_F
insulin-like growth factor I (LOC100880980)	i-likegf1	19.48	LF APR 1	F	APR	6	Late	1	Late_F
insulin-like growth factor I (LOC100880980)	i-likegf1	18.49	LF APR 2	F	APR	6	Late	1	Late_F
insulin-like growth factor I (LOC100880980)	i-likegf1	14.69	LF APR 3	F	APR	6	Late	1	Late_F
insulin-like growth factor I (LOC100880980)	i-likegf1	42.9	LF APR 4	F	APR	6	Late	1	Late_F
insulin-like growth factor I (LOC100880980)	i-likegf1	17.53	LF MAY 1	F	MAY	7	Late	1	Late_F
insulin-like growth factor I (LOC100880980)	i-likegf1	26.64	LF MAY 2	F	MAY	7	Late	1	Late_F
insulin-like growth factor I (LOC100880980)	i-likegf1	34.88	LF MAY 3	F	MAY	7	Late	1	Late_F
insulin-like growth factor I (LOC100880980)	i-likegf1	15.59	LF MAY 4	F	MAY	7	Late	1	Late_F
insulin-like growth factor I (LOC100880980)	i-likegf1	12.63	LF JUN 1	F	JUN	8	Late	1	Late_F
insulin-like growth factor I (LOC100880980)	i-likegf1	15.89	LF JUN 2	F	JUN	8	Late	1	Late_F
insulin-like growth factor I (LOC100880980)	i-likegf1	16.29	LF JUN 3	F	JUN	8	Late	1	Late_F
insulin-like growth factor I (LOC100880980)	i-likegf1	20.39	LF JUN 4	F	JUN	8	Late	1	Late_F
insulin-like growth factor I (LOC100880980)	i-likegf1	3.57	LC NOV 1	C	NOV	1	Late	1	Late_C
insulin-like growth factor I (LOC100880980)	i-likegf1	4.18	LC NOV 2	C	NOV	1	Late	1	Late_C
insulin-like growth factor I (LOC100880980)	i-likegf1	7.86	LC NOV 3	C	NOV	1	Late	1	Late_C
insulin-like growth factor I (LOC100880980)	i-likegf1	3.05	LC NOV 4	C	NOV	1	Late	1	Late_C
insulin-like growth factor I (LOC100880980)	i-likegf1	6.17	LC DEC 1	C	DEC	2	Late	1	Late_C
insulin-like growth factor I (LOC100880980)	i-likegf1	9.96	LC DEC 2	C	DEC	2	Late	1	Late_C
insulin-like growth factor I (LOC100880980)	i-likegf1	14.72	LC DEC 3	C	DEC	2	Late	1	Late_C
insulin-like growth factor I (LOC100880980)	i-likegf1	1.93	LC DEC 4	C	DEC	2	Late	1	Late_C
insulin-like growth factor I (LOC100880980)	i-likegf1	6.82	LC JAN 1	C	JAN	3	Late	1	Late_C
insulin-like growth factor I (LOC100880980)	i-likegf1	3.2	LC JAN 2	C	JAN	3	Late	1	Late_C
insulin-like growth factor I (LOC100880980)	i-likegf1	5.71	LC JAN 3	C	JAN	3	Late	1	Late_C
insulin-like growth factor I (LOC100880980)	i-likegf1	13.31	LC JAN 4	C	JAN	3	Late	1	Late_C
insulin-like growth factor I (LOC100880980)	i-likegf1	4.44	LC FEB 1	C	FEB	4	Late	1	Late_C
insulin-like growth factor I (LOC100880980)	i-likegf1	3.22	LC FEB 2	C	FEB	4	Late	1	Late_C
insulin-like growth factor I (LOC100880980)	i-likegf1	1.59	LC FEB 3	C	FEB	4	Late	1	Late_C
insulin-like growth factor I (LOC100880980)	i-likegf1	8.23	LC FEB 4	C	FEB	4	Late	1	Late_C
insulin-like growth factor I (LOC100880980)	i-likegf1	13.5	LC MAR 1	C	MAR	5	Late	1	Late_C
insulin-like growth factor I (LOC100880980)	i-likegf1	18.11	LC MAR 2	C	MAR	5	Late	1	Late_C
insulin-like growth factor I (LOC100880980)	i-likegf1	18.06	LC MAR 3	C	MAR	5	Late	1	Late_C
insulin-like growth factor I (LOC100880980)	i-likegf1	7	LC MAR 4	C	MAR	5	Late	1	Late_C
insulin-like growth factor I (LOC100880980)	i-likegf1	7.11	LC APR 1	C	APR	6	Late	1	Late_C
insulin-like growth factor I (LOC100880980)	i-likegf1	6.22	LC APR 2	C	APR	6	Late	1	Late_C
insulin-like growth factor I (LOC100880980)	i-likegf1	6.57	LC APR 3	C	APR	6	Late	1	Late_C
insulin-like growth factor I (LOC100880980)	i-likegf1	12.11	LC APR 4	C	APR	6	Late	1	Late_C
insulin-like growth factor I (LOC100880980)	i-likegf1	8.67	LC MAY 1	C	MAY	7	Late	1	Late_C
insulin-like growth factor I (LOC100880980)	i-likegf1	5.96	LC MAY 2	C	MAY	7	Late	1	Late_C
insulin-like growth factor I (LOC100880980)	i-likegf1	5.59	LC MAY 3	C	MAY	7	Late	1	Late_C
insulin-like growth factor I (LOC100880980)	i-likegf1	8.42	LC MAY 4	C	MAY	7	Late	1	Late_C
insulin-like growth factor I (LOC100880980)	i-likegf1	4.81	LC JUN 1	C	JUN	8	Late	1	Late_C
insulin-like growth factor I (LOC100880980)	i-likegf1	13.64	LC JUN 2	C	JUN	8	Late	1	Late_C
insulin-like growth factor I (LOC100880980)	i-likegf1	8.5	LC JUN 3	C	JUN	8	Late	1	Late_C
insulin-like growth factor I (LOC100880980)	i-likegf1	6.25	LC JUN 4	C	JUN	8	Late	1	Late_C
insulin-like receptor (LOC100882691)	i-liker	161.03	EF-NOV-1	F	NOV	1	Early	0	Early_F
insulin-like receptor (LOC100882691)	i-liker	155.2	EF-NOV-2	F	NOV	1	Early	0	Early_F
insulin-like receptor (LOC100882691)	i-liker	181.34	EF-NOV-4	F	NOV	1	Early	0	Early_F
insulin-like receptor (LOC100882691)	i-liker	136.43	EF-NOV-6	F	NOV	1	Early	0	Early_F
insulin-like receptor (LOC100882691)	i-liker	204.25	EF-DEC-3	F	DEC	2	Early	0	Early_F
insulin-like receptor (LOC100882691)	i-liker	194.43	EF-DEC-4	F	DEC	2	Early	0	Early_F
insulin-like receptor (LOC100882691)	i-liker	144.87	EF-DEC-5	F	DEC	2	Early	0	Early_F
insulin-like receptor (LOC100882691)	i-liker	217.51	EF-DEC-6	F	DEC	2	Early	0	Early_F
insulin-like receptor (LOC100882691)	i-liker	106.85	EF-JAN-4	F	JAN	3	Early	0	Early_F
insulin-like receptor (LOC100882691)	i-liker	134.35	EF-JAN-5	F	JAN	3	Early	0	Early_F
insulin-like receptor (LOC100882691)	i-liker	158.87	EF-JAN-5	F	JAN	3	Early	0	Early_F
insulin-like receptor (LOC100882691)	i-liker	142.52	EF-JAN-6	F	JAN	3	Early	0	Early_F
insulin-like receptor (LOC100882691)	i-liker	186.53	EF-FEB-1	F	FEB	4	Early	0	Early_F
insulin-like receptor (LOC100882691)	i-liker	122.72	EF-FEB-2	F	FEB	4	Early	0	Early_F
insulin-like receptor (LOC100882691)	i-liker	128.09	EF-FEB-3	F	FEB	4	Early	0	Early_F
insulin-like receptor (LOC100882691)	i-liker	77.63	EF-FEB-6	F	FEB	4	Early	0	Early_F
insulin-like receptor (LOC100882691)	i-liker	127.28	EF-MAR-4	F	MAR	5	Early	0	Early_F
insulin-like receptor (LOC100882691)	i-liker	101.59	EF-MAR-5	F	MAR	5	Early	0	Early_F
insulin-like receptor (LOC100882691)	i-liker	190.71	EF-MAR-6	F	MAR	5	Early	0	Early_F
insulin-like receptor (LOC100882691)	i-liker	129.41	EF-MAR-7	F	MAR	5	Early	0	Early_F
insulin-like receptor (LOC100882691)	i-liker	123.92	EF-APR-1	F	APR	6	Early	0	Early_F
insulin-like receptor (LOC100882691)	i-liker	132.77	EF-APR-2	F	APR	6	Early	0	Early_F
insulin-like receptor (LOC100882691)	i-liker	100.07	EF-APR-3	F	APR	6	Early	0	Early_F
insulin-like receptor (LOC100882691)	i-liker	122.8	EF-APR-4	F	APR	6	Early	0	Early_F
insulin-like receptor (LOC100882691)	i-liker	53.05	EF-MAY-1	F	MAY	7	Early	0	Early_F
insulin-like receptor (LOC100882691)	i-liker	49.37	EF-MAY-4	F	MAY	7	Early	0	Early_F
insulin-like receptor (LOC100882691)	i-liker	48.81	EF-MAY-5	F	MAY	7	Early	0	Early_F
insulin-like receptor (LOC100882691)	i-liker	61.58	EF-MAY-6	F	MAY	7	Early	0	Early_F
insulin-like receptor (LOC100882691)	i-liker	38.24	EF-JUN-1	F	JUN	8	Early	0	Early_F
insulin-like receptor (LOC100882691)	i-liker	45.63	EF-JUN-2	F	JUN	8	Early	0	Early_F
insulin-like receptor (LOC100882691)	i-liker	70.81	EF-JUN-3	F	JUN	8	Early	0	Early_F
insulin-like receptor (LOC100882691)	i-liker	35.67	EF-JUN-4	F	JUN	8	Early	0	Early_F
insulin-like receptor (LOC100882691)	i-liker	262.61	EC-NOV-3	C	NOV	1	Early	0	Early_C
insulin-like receptor (LOC100882691)	i-liker	184.85	EC-NOV-4	C	NOV	1	Early	0	Early_C
insulin-like receptor (LOC100882691)	i-liker	171.71	EC-NOV-5	C	NOV	1	Early	0	Early_C
insulin-like receptor (LOC100882691)	i-liker	179.95	EC-NOV-6	C	NOV	1	Early	0	Early_C
insulin-like receptor (LOC100882691)	i-liker	187.54	EC-DEC-2	C	DEC	2	Early	0	Early_C
insulin-like receptor (LOC100882691)	i-liker	173.32	EC-DEC-4	C	DEC	2	Early	0	Early_C
insulin-like receptor (LOC100882691)	i-liker	175.35	EC-DEC-5	C	DEC	2	Early	0	Early_C
insulin-like receptor (LOC100882691)	i-liker	202.61	EC-DEC-6	C	DEC	2	Early	0	Early_C
insulin-like receptor (LOC100882691)	i-liker	153.6	EC-JAN-2	C	JAN	3	Early	0	Early_C
insulin-like receptor (LOC100882691)	i-liker	131.44	EC-JAN-4	C	JAN	3	Early	0	Early_C
insulin-like receptor (LOC100882691)	i-liker	159.2	EC-JAN-5	C	JAN	3	Early	0	Early_C
insulin-like receptor (LOC100882691)	i-liker	187.34	EC-JAN-6	C	JAN	3	Early	0	Early_C
insulin-like receptor (LOC100882691)	i-liker	142.52	EC-FEB-1	C	FEB	4	Early	0	Early_C
insulin-like receptor (LOC100882691)	i-liker	113.41	EC-FEB-2	C	FEB	4	Early	0	Early_C
insulin-like receptor (LOC100882691)	i-liker	233.43	EC-FEB-4	C	FEB	4	Early	0	Early_C
insulin-like receptor (LOC100882691)	i-liker	135.47	EC-FEB-6	C	FEB	4	Early	0	Early_C
insulin-like receptor (LOC100882691)	i-liker	154.55	EC-MAR-4	C	MAR	5	Early	0	Early_C
insulin-like receptor (LOC100882691)	i-liker	193.93	EC-MAR-5	C	MAR	5	Early	0	Early_C
insulin-like receptor (LOC100882691)	i-liker	159.58	EC-MAR-6	C	MAR	5	Early	0	Early_C
insulin-like receptor (LOC100882691)	i-liker	127.2	EC-MAR-8	C	MAR	5	Early	0	Early_C
insulin-like receptor (LOC100882691)	i-liker	134.15	EC-APR-1	C	APR	6	Early	0	Early_C
insulin-like receptor (LOC100882691)	i-liker	118.64	EC-APR-2	C	APR	6	Early	0	Early_C
insulin-like receptor (LOC100882691)	i-liker	130.09	EC-APR-3	C	APR	6	Early	0	Early_C
insulin-like receptor (LOC100882691)	i-liker	138.58	EC-APR-6	C	APR	6	Early	0	Early_C
insulin-like receptor (LOC100882691)	i-liker	86.27	EC-MAY-1	C	MAY	7	Early	0	Early_C
insulin-like receptor (LOC100882691)	i-liker	130.31	EC-MAY-2	C	MAY	7	Early	0	Early_C
insulin-like receptor (LOC100882691)	i-liker	114.91	EC-MAY-3	C	MAY	7	Early	0	Early_C
insulin-like receptor (LOC100882691)	i-liker	155.97	EC-MAY-4	C	MAY	7	Early	0	Early_C
insulin-like receptor (LOC100882691)	i-liker	127.4	EC-JUN-1	C	JUN	8	Early	0	Early_C
insulin-like receptor (LOC100882691)	i-liker	126.97	EC-JUN-2	C	JUN	8	Early	0	Early_C
insulin-like receptor (LOC100882691)	i-liker	186.41	EC-JUN-4	C	JUN	8	Early	0	Early_C
insulin-like receptor (LOC100882691)	i-liker	113.05	EC-JUN-6	C	JUN	8	Early	0	Early_C
insulin-like receptor (LOC100882691)	i-liker	129.15	LF NOV 1	F	NOV	1	Late	1	Late_F
insulin-like receptor (LOC100882691)	i-liker	131.63	LF NOV 2	F	NOV	1	Late	1	Late_F
insulin-like receptor (LOC100882691)	i-liker	105.63	LF NOV 3	F	NOV	1	Late	1	Late_F
insulin-like receptor (LOC100882691)	i-liker	172.22	LF NOV 4	F	NOV	1	Late	1	Late_F
insulin-like receptor (LOC100882691)	i-liker	131.83	LF DEC 1	F	DEC	2	Late	1	Late_F
insulin-like receptor (LOC100882691)	i-liker	176.66	LF DEC 2	F	DEC	2	Late	1	Late_F
insulin-like receptor (LOC100882691)	i-liker	139.58	LF DEC 3	F	DEC	2	Late	1	Late_F
insulin-like receptor (LOC100882691)	i-liker	177.83	LF DEC 4	F	DEC	2	Late	1	Late_F
insulin-like receptor (LOC100882691)	i-liker	140.78	LF JAN 1B	F	JAN	3	Late	1	Late_F
insulin-like receptor (LOC100882691)	i-liker	173.15	LF JAN 2	F	JAN	3	Late	1	Late_F
insulin-like receptor (LOC100882691)	i-liker	225	LF JAN 3	F	JAN	3	Late	1	Late_F
insulin-like receptor (LOC100882691)	i-liker	166.75	LF JAN 4	F	JAN	3	Late	1	Late_F
insulin-like receptor (LOC100882691)	i-liker	176.87	LF FEB 1	F	FEB	4	Late	1	Late_F
insulin-like receptor (LOC100882691)	i-liker	304.27	LF FEB 2	F	FEB	4	Late	1	Late_F
insulin-like receptor (LOC100882691)	i-liker	123.08	LF FEB 3	F	FEB	4	Late	1	Late_F
insulin-like receptor (LOC100882691)	i-liker	149.71	LF FEB 4	F	FEB	4	Late	1	Late_F
insulin-like receptor (LOC100882691)	i-liker	197.84	LF MAR 1	F	MAR	5	Late	1	Late_F
insulin-like receptor (LOC100882691)	i-liker	150.35	LF MAR 2	F	MAR	5	Late	1	Late_F
insulin-like receptor (LOC100882691)	i-liker	143.42	LF MAR 3	F	MAR	5	Late	1	Late_F
insulin-like receptor (LOC100882691)	i-liker	141.61	LF MAR 4	F	MAR	5	Late	1	Late_F
insulin-like receptor (LOC100882691)	i-liker	118.5	LF APR 1	F	APR	6	Late	1	Late_F
insulin-like receptor (LOC100882691)	i-liker	161.5	LF APR 2	F	APR	6	Late	1	Late_F
insulin-like receptor (LOC100882691)	i-liker	141.27	LF APR 3	F	APR	6	Late	1	Late_F
insulin-like receptor (LOC100882691)	i-liker	107.82	LF APR 4	F	APR	6	Late	1	Late_F
insulin-like receptor (LOC100882691)	i-liker	83.29	LF MAY 1	F	MAY	7	Late	1	Late_F
insulin-like receptor (LOC100882691)	i-liker	67.38	LF MAY 2	F	MAY	7	Late	1	Late_F
insulin-like receptor (LOC100882691)	i-liker	173.37	LF MAY 3	F	MAY	7	Late	1	Late_F
insulin-like receptor (LOC100882691)	i-liker	96.93	LF MAY 4	F	MAY	7	Late	1	Late_F
insulin-like receptor (LOC100882691)	i-liker	41.78	LF JUN 1	F	JUN	8	Late	1	Late_F
insulin-like receptor (LOC100882691)	i-liker	55.35	LF JUN 2	F	JUN	8	Late	1	Late_F
insulin-like receptor (LOC100882691)	i-liker	49.16	LF JUN 3	F	JUN	8	Late	1	Late_F
insulin-like receptor (LOC100882691)	i-liker	45.39	LF JUN 4	F	JUN	8	Late	1	Late_F
insulin-like receptor (LOC100882691)	i-liker	176.83	LC NOV 1	C	NOV	1	Late	1	Late_C
insulin-like receptor (LOC100882691)	i-liker	167.07	LC NOV 2	C	NOV	1	Late	1	Late_C
insulin-like receptor (LOC100882691)	i-liker	133.56	LC NOV 3	C	NOV	1	Late	1	Late_C
insulin-like receptor (LOC100882691)	i-liker	173.71	LC NOV 4	C	NOV	1	Late	1	Late_C
insulin-like receptor (LOC100882691)	i-liker	159.55	LC DEC 1	C	DEC	2	Late	1	Late_C
insulin-like receptor (LOC100882691)	i-liker	188.38	LC DEC 2	C	DEC	2	Late	1	Late_C
insulin-like receptor (LOC100882691)	i-liker	185.1	LC DEC 3	C	DEC	2	Late	1	Late_C
insulin-like receptor (LOC100882691)	i-liker	221.5	LC DEC 4	C	DEC	2	Late	1	Late_C
insulin-like receptor (LOC100882691)	i-liker	161.32	LC JAN 1	C	JAN	3	Late	1	Late_C
insulin-like receptor (LOC100882691)	i-liker	153.65	LC JAN 2	C	JAN	3	Late	1	Late_C
insulin-like receptor (LOC100882691)	i-liker	154.24	LC JAN 3	C	JAN	3	Late	1	Late_C
insulin-like receptor (LOC100882691)	i-liker	229.15	LC JAN 4	C	JAN	3	Late	1	Late_C
insulin-like receptor (LOC100882691)	i-liker	144.41	LC FEB 1	C	FEB	4	Late	1	Late_C
insulin-like receptor (LOC100882691)	i-liker	124.14	LC FEB 2	C	FEB	4	Late	1	Late_C
insulin-like receptor (LOC100882691)	i-liker	132.36	LC FEB 3	C	FEB	4	Late	1	Late_C
insulin-like receptor (LOC100882691)	i-liker	145.79	LC FEB 4	C	FEB	4	Late	1	Late_C
insulin-like receptor (LOC100882691)	i-liker	170.42	LC MAR 1	C	MAR	5	Late	1	Late_C
insulin-like receptor (LOC100882691)	i-liker	175.02	LC MAR 2	C	MAR	5	Late	1	Late_C
insulin-like receptor (LOC100882691)	i-liker	236.6	LC MAR 3	C	MAR	5	Late	1	Late_C
insulin-like receptor (LOC100882691)	i-liker	157.96	LC MAR 4	C	MAR	5	Late	1	Late_C
insulin-like receptor (LOC100882691)	i-liker	167.06	LC APR 1	C	APR	6	Late	1	Late_C
insulin-like receptor (LOC100882691)	i-liker	201.01	LC APR 2	C	APR	6	Late	1	Late_C
insulin-like receptor (LOC100882691)	i-liker	170.83	LC APR 3	C	APR	6	Late	1	Late_C
insulin-like receptor (LOC100882691)	i-liker	230.12	LC APR 4	C	APR	6	Late	1	Late_C
insulin-like receptor (LOC100882691)	i-liker	101.89	LC MAY 1	C	MAY	7	Late	1	Late_C
insulin-like receptor (LOC100882691)	i-liker	164.81	LC MAY 2	C	MAY	7	Late	1	Late_C
insulin-like receptor (LOC100882691)	i-liker	117.29	LC MAY 3	C	MAY	7	Late	1	Late_C
insulin-like receptor (LOC100882691)	i-liker	143.14	LC MAY 4	C	MAY	7	Late	1	Late_C
insulin-like receptor (LOC100882691)	i-liker	231.11	LC JUN 1	C	JUN	8	Late	1	Late_C
insulin-like receptor (LOC100882691)	i-liker	163.62	LC JUN 2	C	JUN	8	Late	1	Late_C
insulin-like receptor (LOC100882691)	i-liker	138.82	LC JUN 3	C	JUN	8	Late	1	Late_C
insulin-like receptor (LOC100882691)	i-liker	129.73	LC JUN 4	C	JUN	8	Late	1	Late_C
insulin receptor-like (LOC100879880)	ir-like	573.38	EF-NOV-1	F	NOV	1	Early	0	Early_F
insulin receptor-like (LOC100879880)	ir-like	389.44	EF-NOV-2	F	NOV	1	Early	0	Early_F
insulin receptor-like (LOC100879880)	ir-like	441.97	EF-NOV-4	F	NOV	1	Early	0	Early_F
insulin receptor-like (LOC100879880)	ir-like	1.22	EF-NOV-6	F	NOV	1	Early	0	Early_F
insulin receptor-like (LOC100879880)	ir-like	465.23	EF-DEC-3	F	DEC	2	Early	0	Early_F
insulin receptor-like (LOC100879880)	ir-like	908.6	EF-DEC-4	F	DEC	2	Early	0	Early_F
insulin receptor-like (LOC100879880)	ir-like	214.3	EF-DEC-5	F	DEC	2	Early	0	Early_F
insulin receptor-like (LOC100879880)	ir-like	514.89	EF-DEC-6	F	DEC	2	Early	0	Early_F
insulin receptor-like (LOC100879880)	ir-like	361.3	EF-JAN-4	F	JAN	3	Early	0	Early_F
insulin receptor-like (LOC100879880)	ir-like	247.63	EF-JAN-5	F	JAN	3	Early	0	Early_F
insulin receptor-like (LOC100879880)	ir-like	1	EF-JAN-5	F	JAN	3	Early	0	Early_F
insulin receptor-like (LOC100879880)	ir-like	349.48	EF-JAN-6	F	JAN	3	Early	0	Early_F
insulin receptor-like (LOC100879880)	ir-like	1199.68	EF-FEB-1	F	FEB	4	Early	0	Early_F
insulin receptor-like (LOC100879880)	ir-like	268.5	EF-FEB-2	F	FEB	4	Early	0	Early_F
insulin receptor-like (LOC100879880)	ir-like	633.61	EF-FEB-3	F	FEB	4	Early	0	Early_F
insulin receptor-like (LOC100879880)	ir-like	564.04	EF-FEB-6	F	FEB	4	Early	0	Early_F
insulin receptor-like (LOC100879880)	ir-like	1037.54	EF-MAR-4	F	MAR	5	Early	0	Early_F
insulin receptor-like (LOC100879880)	ir-like	306.79	EF-MAR-5	F	MAR	5	Early	0	Early_F
insulin receptor-like (LOC100879880)	ir-like	542.8	EF-MAR-6	F	MAR	5	Early	0	Early_F
insulin receptor-like (LOC100879880)	ir-like	709.64	EF-MAR-7	F	MAR	5	Early	0	Early_F
insulin receptor-like (LOC100879880)	ir-like	399.24	EF-APR-1	F	APR	6	Early	0	Early_F
insulin receptor-like (LOC100879880)	ir-like	239.37	EF-APR-2	F	APR	6	Early	0	Early_F
insulin receptor-like (LOC100879880)	ir-like	433.61	EF-APR-3	F	APR	6	Early	0	Early_F
insulin receptor-like (LOC100879880)	ir-like	270.56	EF-APR-4	F	APR	6	Early	0	Early_F
insulin receptor-like (LOC100879880)	ir-like	283.37	EF-MAY-1	F	MAY	7	Early	0	Early_F
insulin receptor-like (LOC100879880)	ir-like	57.28	EF-MAY-4	F	MAY	7	Early	0	Early_F
insulin receptor-like (LOC100879880)	ir-like	6.25	EF-MAY-5	F	MAY	7	Early	0	Early_F
insulin receptor-like (LOC100879880)	ir-like	89.73	EF-MAY-6	F	MAY	7	Early	0	Early_F
insulin receptor-like (LOC100879880)	ir-like	11.59	EF-JUN-1	F	JUN	8	Early	0	Early_F
insulin receptor-like (LOC100879880)	ir-like	128.49	EF-JUN-2	F	JUN	8	Early	0	Early_F
insulin receptor-like (LOC100879880)	ir-like	293.01	EF-JUN-3	F	JUN	8	Early	0	Early_F
insulin receptor-like (LOC100879880)	ir-like	1	EF-JUN-4	F	JUN	8	Early	0	Early_F
insulin receptor-like (LOC100879880)	ir-like	386.02	EC-NOV-3	C	NOV	1	Early	0	Early_C
insulin receptor-like (LOC100879880)	ir-like	1	EC-NOV-4	C	NOV	1	Early	0	Early_C
insulin receptor-like (LOC100879880)	ir-like	638.93	EC-NOV-5	C	NOV	1	Early	0	Early_C
insulin receptor-like (LOC100879880)	ir-like	754.12	EC-NOV-6	C	NOV	1	Early	0	Early_C
insulin receptor-like (LOC100879880)	ir-like	2.31	EC-DEC-2	C	DEC	2	Early	0	Early_C
insulin receptor-like (LOC100879880)	ir-like	1	EC-DEC-4	C	DEC	2	Early	0	Early_C
insulin receptor-like (LOC100879880)	ir-like	1415.93	EC-DEC-5	C	DEC	2	Early	0	Early_C
insulin receptor-like (LOC100879880)	ir-like	260.97	EC-DEC-6	C	DEC	2	Early	0	Early_C
insulin receptor-like (LOC100879880)	ir-like	589.59	EC-JAN-2	C	JAN	3	Early	0	Early_C
insulin receptor-like (LOC100879880)	ir-like	467.89	EC-JAN-4	C	JAN	3	Early	0	Early_C
insulin receptor-like (LOC100879880)	ir-like	675.9	EC-JAN-5	C	JAN	3	Early	0	Early_C
insulin receptor-like (LOC100879880)	ir-like	242.42	EC-JAN-6	C	JAN	3	Early	0	Early_C
insulin receptor-like (LOC100879880)	ir-like	630.64	EC-FEB-1	C	FEB	4	Early	0	Early_C
insulin receptor-like (LOC100879880)	ir-like	769.36	EC-FEB-2	C	FEB	4	Early	0	Early_C
insulin receptor-like (LOC100879880)	ir-like	771.43	EC-FEB-4	C	FEB	4	Early	0	Early_C
insulin receptor-like (LOC100879880)	ir-like	1220.52	EC-FEB-6	C	FEB	4	Early	0	Early_C
insulin receptor-like (LOC100879880)	ir-like	350.14	EC-MAR-4	C	MAR	5	Early	0	Early_C
insulin receptor-like (LOC100879880)	ir-like	886.24	EC-MAR-5	C	MAR	5	Early	0	Early_C
insulin receptor-like (LOC100879880)	ir-like	1075.28	EC-MAR-6	C	MAR	5	Early	0	Early_C
insulin receptor-like (LOC100879880)	ir-like	1320.07	EC-MAR-8	C	MAR	5	Early	0	Early_C
insulin receptor-like (LOC100879880)	ir-like	627.74	EC-APR-1	C	APR	6	Early	0	Early_C
insulin receptor-like (LOC100879880)	ir-like	1327.35	EC-APR-2	C	APR	6	Early	0	Early_C
insulin receptor-like (LOC100879880)	ir-like	738.28	EC-APR-3	C	APR	6	Early	0	Early_C
insulin receptor-like (LOC100879880)	ir-like	637.99	EC-APR-6	C	APR	6	Early	0	Early_C
insulin receptor-like (LOC100879880)	ir-like	1	EC-MAY-1	C	MAY	7	Early	0	Early_C
insulin receptor-like (LOC100879880)	ir-like	355.38	EC-MAY-2	C	MAY	7	Early	0	Early_C
insulin receptor-like (LOC100879880)	ir-like	287.28	EC-MAY-3	C	MAY	7	Early	0	Early_C
insulin receptor-like (LOC100879880)	ir-like	756.94	EC-MAY-4	C	MAY	7	Early	0	Early_C
insulin receptor-like (LOC100879880)	ir-like	910.94	EC-JUN-1	C	JUN	8	Early	0	Early_C
insulin receptor-like (LOC100879880)	ir-like	881.52	EC-JUN-2	C	JUN	8	Early	0	Early_C
insulin receptor-like (LOC100879880)	ir-like	1064.66	EC-JUN-4	C	JUN	8	Early	0	Early_C
insulin receptor-like (LOC100879880)	ir-like	465.01	EC-JUN-6	C	JUN	8	Early	0	Early_C
insulin receptor-like (LOC100879880)	ir-like	1	LF NOV 1	F	NOV	1	Late	1	Late_F
insulin receptor-like (LOC100879880)	ir-like	477.49	LF NOV 2	F	NOV	1	Late	1	Late_F
insulin receptor-like (LOC100879880)	ir-like	186.88	LF NOV 3	F	NOV	1	Late	1	Late_F
insulin receptor-like (LOC100879880)	ir-like	481.02	LF NOV 4	F	NOV	1	Late	1	Late_F
insulin receptor-like (LOC100879880)	ir-like	766.62	LF DEC 1	F	DEC	2	Late	1	Late_F
insulin receptor-like (LOC100879880)	ir-like	3.24	LF DEC 2	F	DEC	2	Late	1	Late_F
insulin receptor-like (LOC100879880)	ir-like	421.18	LF DEC 3	F	DEC	2	Late	1	Late_F
insulin receptor-like (LOC100879880)	ir-like	675.74	LF DEC 4	F	DEC	2	Late	1	Late_F
insulin receptor-like (LOC100879880)	ir-like	625.48	LF JAN 1B	F	JAN	3	Late	1	Late_F
insulin receptor-like (LOC100879880)	ir-like	920.9	LF JAN 2	F	JAN	3	Late	1	Late_F
insulin receptor-like (LOC100879880)	ir-like	540.93	LF JAN 3	F	JAN	3	Late	1	Late_F
insulin receptor-like (LOC100879880)	ir-like	260.69	LF JAN 4	F	JAN	3	Late	1	Late_F
insulin receptor-like (LOC100879880)	ir-like	651.4	LF FEB 1	F	FEB	4	Late	1	Late_F
insulin receptor-like (LOC100879880)	ir-like	101.42	LF FEB 2	F	FEB	4	Late	1	Late_F
insulin receptor-like (LOC100879880)	ir-like	388.36	LF FEB 3	F	FEB	4	Late	1	Late_F
insulin receptor-like (LOC100879880)	ir-like	2.99	LF FEB 4	F	FEB	4	Late	1	Late_F
insulin receptor-like (LOC100879880)	ir-like	1.17	LF MAR 1	F	MAR	5	Late	1	Late_F
insulin receptor-like (LOC100879880)	ir-like	594.76	LF MAR 2	F	MAR	5	Late	1	Late_F
insulin receptor-like (LOC100879880)	ir-like	1382.39	LF MAR 3	F	MAR	5	Late	1	Late_F
insulin receptor-like (LOC100879880)	ir-like	2.13	LF MAR 4	F	MAR	5	Late	1	Late_F
insulin receptor-like (LOC100879880)	ir-like	274.33	LF APR 1	F	APR	6	Late	1	Late_F
insulin receptor-like (LOC100879880)	ir-like	532.58	LF APR 2	F	APR	6	Late	1	Late_F
insulin receptor-like (LOC100879880)	ir-like	411.92	LF APR 3	F	APR	6	Late	1	Late_F
insulin receptor-like (LOC100879880)	ir-like	307.81	LF APR 4	F	APR	6	Late	1	Late_F
insulin receptor-like (LOC100879880)	ir-like	216.98	LF MAY 1	F	MAY	7	Late	1	Late_F
insulin receptor-like (LOC100879880)	ir-like	115.95	LF MAY 2	F	MAY	7	Late	1	Late_F
insulin receptor-like (LOC100879880)	ir-like	331.36	LF MAY 3	F	MAY	7	Late	1	Late_F
insulin receptor-like (LOC100879880)	ir-like	188.5	LF MAY 4	F	MAY	7	Late	1	Late_F
insulin receptor-like (LOC100879880)	ir-like	19.92	LF JUN 1	F	JUN	8	Late	1	Late_F
insulin receptor-like (LOC100879880)	ir-like	32.88	LF JUN 2	F	JUN	8	Late	1	Late_F
insulin receptor-like (LOC100879880)	ir-like	40.27	LF JUN 3	F	JUN	8	Late	1	Late_F
insulin receptor-like (LOC100879880)	ir-like	16.5	LF JUN 4	F	JUN	8	Late	1	Late_F
insulin receptor-like (LOC100879880)	ir-like	635.86	LC NOV 1	C	NOV	1	Late	1	Late_C
insulin receptor-like (LOC100879880)	ir-like	2.09	LC NOV 2	C	NOV	1	Late	1	Late_C
insulin receptor-like (LOC100879880)	ir-like	593.17	LC NOV 3	C	NOV	1	Late	1	Late_C
insulin receptor-like (LOC100879880)	ir-like	755.81	LC NOV 4	C	NOV	1	Late	1	Late_C
insulin receptor-like (LOC100879880)	ir-like	777.46	LC DEC 1	C	DEC	2	Late	1	Late_C
insulin receptor-like (LOC100879880)	ir-like	563.32	LC DEC 2	C	DEC	2	Late	1	Late_C
insulin receptor-like (LOC100879880)	ir-like	10.52	LC DEC 3	C	DEC	2	Late	1	Late_C
insulin receptor-like (LOC100879880)	ir-like	681.83	LC DEC 4	C	DEC	2	Late	1	Late_C
insulin receptor-like (LOC100879880)	ir-like	6.82	LC JAN 1	C	JAN	3	Late	1	Late_C
insulin receptor-like (LOC100879880)	ir-like	843.49	LC JAN 2	C	JAN	3	Late	1	Late_C
insulin receptor-like (LOC100879880)	ir-like	409.01	LC JAN 3	C	JAN	3	Late	1	Late_C
insulin receptor-like (LOC100879880)	ir-like	1.48	LC JAN 4	C	JAN	3	Late	1	Late_C
insulin receptor-like (LOC100879880)	ir-like	1064.21	LC FEB 1	C	FEB	4	Late	1	Late_C
insulin receptor-like (LOC100879880)	ir-like	499.8	LC FEB 2	C	FEB	4	Late	1	Late_C
insulin receptor-like (LOC100879880)	ir-like	781.41	LC FEB 3	C	FEB	4	Late	1	Late_C
insulin receptor-like (LOC100879880)	ir-like	369.19	LC FEB 4	C	FEB	4	Late	1	Late_C
insulin receptor-like (LOC100879880)	ir-like	1241.87	LC MAR 1	C	MAR	5	Late	1	Late_C
insulin receptor-like (LOC100879880)	ir-like	1155.71	LC MAR 2	C	MAR	5	Late	1	Late_C
insulin receptor-like (LOC100879880)	ir-like	2470.72	LC MAR 3	C	MAR	5	Late	1	Late_C
insulin receptor-like (LOC100879880)	ir-like	1023.73	LC MAR 4	C	MAR	5	Late	1	Late_C
insulin receptor-like (LOC100879880)	ir-like	1622.59	LC APR 1	C	APR	6	Late	1	Late_C
insulin receptor-like (LOC100879880)	ir-like	2252.59	LC APR 2	C	APR	6	Late	1	Late_C
insulin receptor-like (LOC100879880)	ir-like	939.59	LC APR 3	C	APR	6	Late	1	Late_C
insulin receptor-like (LOC100879880)	ir-like	880.7	LC APR 4	C	APR	6	Late	1	Late_C
insulin receptor-like (LOC100879880)	ir-like	2412.96	LC MAY 1	C	MAY	7	Late	1	Late_C
insulin receptor-like (LOC100879880)	ir-like	561.94	LC MAY 2	C	MAY	7	Late	1	Late_C
insulin receptor-like (LOC100879880)	ir-like	787.5	LC MAY 3	C	MAY	7	Late	1	Late_C
insulin receptor-like (LOC100879880)	ir-like	4.21	LC MAY 4	C	MAY	7	Late	1	Late_C
insulin receptor-like (LOC100879880)	ir-like	1198.91	LC JUN 1	C	JUN	8	Late	1	Late_C
insulin receptor-like (LOC100879880)	ir-like	468.14	LC JUN 2	C	JUN	8	Late	1	Late_C
insulin receptor-like (LOC100879880)	ir-like	723.86	LC JUN 3	C	JUN	8	Late	1	Late_C
insulin receptor-like (LOC100879880)	ir-like	790.87	LC JUN 4	C	JUN	8	Late	1	Late_C
insulin receptor substrate 1 (LOC100879231)	irs1	146.98	EF-NOV-1	F	NOV	1	Early	0	Early_F
insulin receptor substrate 1 (LOC100879231)	irs1	152.57	EF-NOV-2	F	NOV	1	Early	0	Early_F
insulin receptor substrate 1 (LOC100879231)	irs1	119.61	EF-NOV-4	F	NOV	1	Early	0	Early_F
insulin receptor substrate 1 (LOC100879231)	irs1	129.1	EF-NOV-6	F	NOV	1	Early	0	Early_F
insulin receptor substrate 1 (LOC100879231)	irs1	109.59	EF-DEC-3	F	DEC	2	Early	0	Early_F
insulin receptor substrate 1 (LOC100879231)	irs1	115.52	EF-DEC-4	F	DEC	2	Early	0	Early_F
insulin receptor substrate 1 (LOC100879231)	irs1	167.1	EF-DEC-5	F	DEC	2	Early	0	Early_F
insulin receptor substrate 1 (LOC100879231)	irs1	235.04	EF-DEC-6	F	DEC	2	Early	0	Early_F
insulin receptor substrate 1 (LOC100879231)	irs1	103.88	EF-JAN-4	F	JAN	3	Early	0	Early_F
insulin receptor substrate 1 (LOC100879231)	irs1	160.2	EF-JAN-5	F	JAN	3	Early	0	Early_F
insulin receptor substrate 1 (LOC100879231)	irs1	136.85	EF-JAN-5	F	JAN	3	Early	0	Early_F
insulin receptor substrate 1 (LOC100879231)	irs1	113.1	EF-JAN-6	F	JAN	3	Early	0	Early_F
insulin receptor substrate 1 (LOC100879231)	irs1	214.19	EF-FEB-1	F	FEB	4	Early	0	Early_F
insulin receptor substrate 1 (LOC100879231)	irs1	109.4	EF-FEB-2	F	FEB	4	Early	0	Early_F
insulin receptor substrate 1 (LOC100879231)	irs1	76.28	EF-FEB-3	F	FEB	4	Early	0	Early_F
insulin receptor substrate 1 (LOC100879231)	irs1	89.91	EF-FEB-6	F	FEB	4	Early	0	Early_F
insulin receptor substrate 1 (LOC100879231)	irs1	95.34	EF-MAR-4	F	MAR	5	Early	0	Early_F
insulin receptor substrate 1 (LOC100879231)	irs1	96.25	EF-MAR-5	F	MAR	5	Early	0	Early_F
insulin receptor substrate 1 (LOC100879231)	irs1	56.72	EF-MAR-6	F	MAR	5	Early	0	Early_F
insulin receptor substrate 1 (LOC100879231)	irs1	110.21	EF-MAR-7	F	MAR	5	Early	0	Early_F
insulin receptor substrate 1 (LOC100879231)	irs1	142.81	EF-APR-1	F	APR	6	Early	0	Early_F
insulin receptor substrate 1 (LOC100879231)	irs1	119.16	EF-APR-2	F	APR	6	Early	0	Early_F
insulin receptor substrate 1 (LOC100879231)	irs1	82.21	EF-APR-3	F	APR	6	Early	0	Early_F
insulin receptor substrate 1 (LOC100879231)	irs1	74.62	EF-APR-4	F	APR	6	Early	0	Early_F
insulin receptor substrate 1 (LOC100879231)	irs1	53.05	EF-MAY-1	F	MAY	7	Early	0	Early_F
insulin receptor substrate 1 (LOC100879231)	irs1	68.85	EF-MAY-4	F	MAY	7	Early	0	Early_F
insulin receptor substrate 1 (LOC100879231)	irs1	17.56	EF-MAY-5	F	MAY	7	Early	0	Early_F
insulin receptor substrate 1 (LOC100879231)	irs1	98.65	EF-MAY-6	F	MAY	7	Early	0	Early_F
insulin receptor substrate 1 (LOC100879231)	irs1	57.56	EF-JUN-1	F	JUN	8	Early	0	Early_F
insulin receptor substrate 1 (LOC100879231)	irs1	6	EF-JUN-2	F	JUN	8	Early	0	Early_F
insulin receptor substrate 1 (LOC100879231)	irs1	54.08	EF-JUN-3	F	JUN	8	Early	0	Early_F
insulin receptor substrate 1 (LOC100879231)	irs1	58.17	EF-JUN-4	F	JUN	8	Early	0	Early_F
insulin receptor substrate 1 (LOC100879231)	irs1	243.89	EC-NOV-3	C	NOV	1	Early	0	Early_C
insulin receptor substrate 1 (LOC100879231)	irs1	182.03	EC-NOV-4	C	NOV	1	Early	0	Early_C
insulin receptor substrate 1 (LOC100879231)	irs1	152.76	EC-NOV-5	C	NOV	1	Early	0	Early_C
insulin receptor substrate 1 (LOC100879231)	irs1	135.3	EC-NOV-6	C	NOV	1	Early	0	Early_C
insulin receptor substrate 1 (LOC100879231)	irs1	129.82	EC-DEC-2	C	DEC	2	Early	0	Early_C
insulin receptor substrate 1 (LOC100879231)	irs1	228.04	EC-DEC-4	C	DEC	2	Early	0	Early_C
insulin receptor substrate 1 (LOC100879231)	irs1	135.93	EC-DEC-5	C	DEC	2	Early	0	Early_C
insulin receptor substrate 1 (LOC100879231)	irs1	158.52	EC-DEC-6	C	DEC	2	Early	0	Early_C
insulin receptor substrate 1 (LOC100879231)	irs1	78.77	EC-JAN-2	C	JAN	3	Early	0	Early_C
insulin receptor substrate 1 (LOC100879231)	irs1	158.94	EC-JAN-4	C	JAN	3	Early	0	Early_C
insulin receptor substrate 1 (LOC100879231)	irs1	132.08	EC-JAN-5	C	JAN	3	Early	0	Early_C
insulin receptor substrate 1 (LOC100879231)	irs1	116.95	EC-JAN-6	C	JAN	3	Early	0	Early_C
insulin receptor substrate 1 (LOC100879231)	irs1	187.57	EC-FEB-1	C	FEB	4	Early	0	Early_C
insulin receptor substrate 1 (LOC100879231)	irs1	145.72	EC-FEB-2	C	FEB	4	Early	0	Early_C
insulin receptor substrate 1 (LOC100879231)	irs1	140.68	EC-FEB-4	C	FEB	4	Early	0	Early_C
insulin receptor substrate 1 (LOC100879231)	irs1	86.52	EC-FEB-6	C	FEB	4	Early	0	Early_C
insulin receptor substrate 1 (LOC100879231)	irs1	92.13	EC-MAR-4	C	MAR	5	Early	0	Early_C
insulin receptor substrate 1 (LOC100879231)	irs1	249.78	EC-MAR-5	C	MAR	5	Early	0	Early_C
insulin receptor substrate 1 (LOC100879231)	irs1	110.38	EC-MAR-6	C	MAR	5	Early	0	Early_C
insulin receptor substrate 1 (LOC100879231)	irs1	121.28	EC-MAR-8	C	MAR	5	Early	0	Early_C
insulin receptor substrate 1 (LOC100879231)	irs1	157.32	EC-APR-1	C	APR	6	Early	0	Early_C
insulin receptor substrate 1 (LOC100879231)	irs1	238.46	EC-APR-2	C	APR	6	Early	0	Early_C
insulin receptor substrate 1 (LOC100879231)	irs1	46.06	EC-APR-3	C	APR	6	Early	0	Early_C
insulin receptor substrate 1 (LOC100879231)	irs1	78.65	EC-APR-6	C	APR	6	Early	0	Early_C
insulin receptor substrate 1 (LOC100879231)	irs1	138.41	EC-MAY-1	C	MAY	7	Early	0	Early_C
insulin receptor substrate 1 (LOC100879231)	irs1	11.85	EC-MAY-2	C	MAY	7	Early	0	Early_C
insulin receptor substrate 1 (LOC100879231)	irs1	41.04	EC-MAY-3	C	MAY	7	Early	0	Early_C
insulin receptor substrate 1 (LOC100879231)	irs1	155.27	EC-MAY-4	C	MAY	7	Early	0	Early_C
insulin receptor substrate 1 (LOC100879231)	irs1	141.28	EC-JUN-1	C	JUN	8	Early	0	Early_C
insulin receptor substrate 1 (LOC100879231)	irs1	105.78	EC-JUN-2	C	JUN	8	Early	0	Early_C
insulin receptor substrate 1 (LOC100879231)	irs1	100.63	EC-JUN-4	C	JUN	8	Early	0	Early_C
insulin receptor substrate 1 (LOC100879231)	irs1	113.05	EC-JUN-6	C	JUN	8	Early	0	Early_C
insulin receptor substrate 1 (LOC100879231)	irs1	134.5	LF NOV 1	F	NOV	1	Late	1	Late_F
insulin receptor substrate 1 (LOC100879231)	irs1	104.77	LF NOV 2	F	NOV	1	Late	1	Late_F
insulin receptor substrate 1 (LOC100879231)	irs1	132.71	LF NOV 3	F	NOV	1	Late	1	Late_F
insulin receptor substrate 1 (LOC100879231)	irs1	149.95	LF NOV 4	F	NOV	1	Late	1	Late_F
insulin receptor substrate 1 (LOC100879231)	irs1	172.8	LF DEC 1	F	DEC	2	Late	1	Late_F
insulin receptor substrate 1 (LOC100879231)	irs1	231.77	LF DEC 2	F	DEC	2	Late	1	Late_F
insulin receptor substrate 1 (LOC100879231)	irs1	153.05	LF DEC 3	F	DEC	2	Late	1	Late_F
insulin receptor substrate 1 (LOC100879231)	irs1	258.96	LF DEC 4	F	DEC	2	Late	1	Late_F
insulin receptor substrate 1 (LOC100879231)	irs1	143.46	LF JAN 1B	F	JAN	3	Late	1	Late_F
insulin receptor substrate 1 (LOC100879231)	irs1	160.89	LF JAN 2	F	JAN	3	Late	1	Late_F
insulin receptor substrate 1 (LOC100879231)	irs1	191.1	LF JAN 3	F	JAN	3	Late	1	Late_F
insulin receptor substrate 1 (LOC100879231)	irs1	178.49	LF JAN 4	F	JAN	3	Late	1	Late_F
insulin receptor substrate 1 (LOC100879231)	irs1	189.81	LF FEB 1	F	FEB	4	Late	1	Late_F
insulin receptor substrate 1 (LOC100879231)	irs1	236.66	LF FEB 2	F	FEB	4	Late	1	Late_F
insulin receptor substrate 1 (LOC100879231)	irs1	113.52	LF FEB 3	F	FEB	4	Late	1	Late_F
[truncated: 1,841 more rows]
