# Supplementary material for: Timing of Diapause Initiation and Overwintering Conditions Alter Gene Expression Profiles in Megachile rotundata
Source: Front Physiol. 2022 Mar 8;13:844820. doi: 10.3389/fphys.2022.844820 (PMC8957994; doi:10.3389/fphys.2022.844820)
Supplement: Supplementary file 4 [file Table_3.XLSX]

## Sheet: Mean_min_Max_overwintering_Temp
Table S3. Daily mean, minimum, and maximum temperatures for field conditions in October 2010 to June 2011.
Date	mean	min	max
2010-10-01	22.1758	16.38	26.34
2010-10-02	19.6187	9.42	27.91
2010-10-03	20.126	10.99	27.12
2010-10-04	17.7424	14.85	22.86
2010-10-05	16.8527	10.99	23.24
2010-10-06	16.5524	11.38	22.09
2010-10-07	13.9542	10.21	19.04
2010-10-08	11.5152	7.43	16.38
2010-10-09	12.562	9.42	17.14
2010-10-10	12.3461	4.99	17.52
2010-10-11	13.169	8.23	19.42
2010-10-12	9.63283	3.31	13.7
2010-10-13	9.04125	1.17	15.23
2010-10-14	9.76958	1.17	16.76
2010-10-15	11.989	2.89	20.57
2010-10-16	13.3108	5.81	20.19
2010-10-17	14.9933	9.42	20.57
2010-10-18	13.5367	9.42	18.28
2010-10-19	10.3012	3.31	16
2010-10-20	9.01342	0.73	16
2010-10-21	9.45875	1.6	20.19
2010-10-22	9.71083	4.99	14.09
2010-10-23	9.07933	6.22	13.7
2010-10-24	8.83025	7.03	10.6
2010-10-25	5.95392	4.99	9.82
2010-10-26	5.27358	4.99	6.22
2010-10-27	5.45283	4.57	7.43
2010-10-28	6.56267	3.74	11.38
2010-10-29	8.87092	4.57	14.85
2010-10-30	7.53575	5.4	9.82
2010-10-31	9.30425	7.43	13.32
2010-11-01	9.37458	4.99	17.52
2010-11-02	9.41992	4.99	16
2010-11-03	9.2715	4.57	16
2010-11-04	9.90558	4.99	16.76
2010-11-05	10.5604	4.57	17.52
2010-11-06	9.96817	4.99	16
2010-11-07	12.268	7.83	17.9
2010-11-08	7.44275	4.57	11.77
2010-11-09	4.56858	3.74	5.81
2010-11-10	4.17458	3.31	6.22
2010-11-11	4.168	2.46	6.22
2010-11-12	5.25883	3.74	7.83
2010-11-13	5.02508	4.57	6.62
2010-11-14	4.4755	4.15	4.99
2010-11-15	6.81392	4.57	10.6
2010-11-16	6.56275	4.99	8.23
2010-11-17	5.6535	3.74	9.03
2010-11-18	6.72158	4.15	10.21
2010-11-19	9.56767	8.23	11.38
2010-11-20	7.38708	4.15	9.82
2010-11-21	3.90625	3.31	4.15
2010-11-22	3.511	2.89	4.15
2010-11-23	3.21117	-0.61	4.99
2010-11-24	-1.32258	-2.9	1.17
2010-11-25	-2.77075	-5.81	0.29
2010-11-26	-0.26325	-1.97	2.03
2010-11-27	-0.362417	-1.97	1.17
2010-11-28	2.07392	0.73	3.31
2010-11-29	1.39575	-1.97	3.31
2010-11-30	-1.16292	-4.33	1.17
2010-12-01	2.13633	1.17	3.31
2010-12-02	3.3685	1.6	5.81
2010-12-03	4.25717	3.74	4.99
2010-12-04	4.20675	3.74	4.57
2010-12-05	4.41217	3.74	5.4
2010-12-06	4.12458	3.31	4.99
2010-12-07	4.96858	3.74	7.83
2010-12-08	3.724	2.89	4.57
2010-12-09	4.68225	3.74	6.22
2010-12-10	4.78983	4.57	5.4
2010-12-11	5.73725	4.15	9.42
2010-12-12	5.69217	4.57	9.03
2010-12-13	5.68158	4.15	8.23
2010-12-14	5.14083	4.57	6.22
2010-12-15	3.30267	0.29	4.99
2010-12-16	0.0303333	-1.97	2.03
2010-12-17	-0.297417	-2.9	1.6
2010-12-18	2.84008	1.6	4.15
2010-12-19	4.80975	4.15	5.81
2010-12-20	4.47858	3.74	5.81
2010-12-21	4.11925	3.74	4.99
2010-12-22	4.437	4.15	4.99
2010-12-23	4.90825	4.57	6.22
2010-12-24	4.22767	3.74	4.57
2010-12-25	4.133	2.46	7.03
2010-12-26	3.21217	2.46	4.15
2010-12-27	3.64692	2.89	4.57
2010-12-28	2.96917	1.17	4.57
2010-12-29	3.80842	2.46	4.57
2010-12-30	1.7635	0.29	2.89
2010-12-31	-0.524083	-2.44	0.73
2011-01-01	-0.927667	-2.44	2.03
2011-01-02	-0.655167	-2.9	1.17
2011-01-03	-3.54492	-14.1	6.22
2011-01-04	-13.1412	-18.76	-6.82
2011-01-05	-9.35808	-14.73	-1.06
2011-01-06	-8.86808	-12.88	-2.9
2011-01-07	-9.84475	-14.1	-4.33
2011-01-08	-7.63642	-12.29	-2.9
2011-01-09	-8.33883	-13.49	-3.37
2011-01-10	-9.44608	-13.49	-5.81
2011-01-11	-9.84708	-15.36	-4.82
2011-01-12	-7.79725	-13.49	-3.37
2011-01-13	-2.914	-7.33	0.73
2011-01-14	0.405667	-1.51	3.31
2011-01-15	1.75317	0.73	4.15
2011-01-16	1.29867	0.29	2.46
2011-01-17	5.22858	2.03	9.42
2011-01-18	2.61942	-1.97	5.81
2011-01-19	1.9445	-2.9	4.57
2011-01-20	-2.3625	-7.85	3.74
2011-01-21	-0.0358333	-2.44	2.89
2011-01-22	1.24408	-3.37	4.57
2011-01-23	-1.82408	-7.33	4.99
2011-01-24	0.139	-4.82	6.22
2011-01-25	0.430917	-0.61	1.6
2011-01-26	0.37375	-1.97	2.89
2011-01-27	-1.29258	-4.82	4.57
2011-01-28	-1.12017	-2.9	1.6
2011-01-29	-0.932667	-2.44	1.6
2011-01-30	-0.203917	-2.44	3.31
2011-01-31	-0.80075	-3.85	1.17
2011-02-01	-9.58058	-14.73	-3.85
2011-02-02	-11.6574	-18.05	-3.85
2011-02-03	-7.61533	-13.49	0.29
2011-02-04	-2.791	-6.31	1.17
2011-02-05	0.857667	-1.51	4.99
2011-02-06	0.753917	-3.37	6.62
2011-02-07	2.54333	-0.16	8.23
2011-02-08	-1.24342	-5.31	3.74
2011-02-09	-5.58133	-11.13	-1.06
2011-02-10	-2.12708	-5.81	2.89
2011-02-11	-0.419833	-7.33	7.43
2011-02-12	1.26833	-4.82	9.42
2011-02-13	4.649	-2.44	14.47
2011-02-14	4.12267	-3.85	12.55
2011-02-15	6.50308	0.29	15.62
2011-02-16	7.17742	0.73	14.09
2011-02-17	-0.125083	-3.37	4.57
2011-02-18	0.116917	-4.33	6.62
2011-02-19	0.671	-2.44	3.74
2011-02-20	1.21933	-0.61	3.74
2011-02-21	-0.44775	-4.33	4.99
2011-02-22	-1.48283	-5.31	3.31
2011-02-23	-0.273333	-3.85	5.4
2011-02-24	-2.11008	-4.33	1.17
2011-02-25	-0.106583	-3.85	4.99
2011-02-26	-1.20267	-4.33	2.03
2011-02-27	-3.88442	-8.91	2.46
2011-02-28	-3.24225	-11.7	7.03
2011-03-01	-0.847583	-7.33	6.62
2011-03-02	-0.88525	-6.82	4.99
2011-03-03	2.50958	1.17	7.43
2011-03-04	3.12917	-1.97	9.42
2011-03-05	2.47925	-1.97	7.43
2011-03-06	3.12742	1.6	4.57
2011-03-07	2.5525	0.29	6.22
2011-03-08	2.60683	-1.97	7.83
2011-03-09	4.59967	1.17	9.82
2011-03-10	7.04125	-1.06	15.23
2011-03-11	7.09392	3.31	12.55
2011-03-12	6.60475	-0.16	12.93
2011-03-13	8.24704	1.6	16
2011-03-14	5.80342	4.15	8.23
2011-03-15	5.66733	0.73	12.16
2011-03-16	8.27842	3.31	11.38
2011-03-17	4.73042	-1.06	12.16
2011-03-18	4.41692	-1.51	10.99
2011-03-19	6.09033	3.74	7.83
2011-03-20	4.65392	-0.61	9.82
2011-03-21	6.19833	3.31	9.42
2011-03-22	3.2935	0.73	7.83
2011-03-23	4.96542	-2.9	13.7
2011-03-24	5.42408	3.74	7.03
2011-03-25	3.61742	1.17	7.03
2011-03-26	1.75092	-4.33	9.03
2011-03-27	4.38	1.6	7.83
2011-03-28	2.09733	1.17	3.31
2011-03-29	2.8385	-3.37	9.03
2011-03-30	5.57233	2.89	8.63
2011-03-31	12.2594	6.62	20.57
2011-04-01	13.9035	4.15	24.4
2011-04-02	11.9204	5.4	17.9
2011-04-03	3.087	0.29	6.22
2011-04-04	4.41292	-2.9	12.16
2011-04-05	6.3795	3.31	10.6
2011-04-06	7.34083	-0.61	14.47
2011-04-07	4.33067	0.73	9.03
2011-04-08	1.62292	0.29	3.74
2011-04-09	1.726	-0.16	4.57
2011-04-10	3.67342	0.29	7.83
2011-04-11	9.57508	3.74	17.52
2011-04-12	9.57842	4.99	17.14
2011-04-13	8.88742	0.73	19.42
2011-04-14	6.6955	1.6	14.09
2011-04-15	8.66508	0.29	17.52
2011-04-16	11.1192	7.83	16.38
2011-04-17	11.0259	8.23	12.93
2011-04-18	7.41492	5.81	9.03
2011-04-19	8.92092	4.15	16
2011-04-20	6.989	0.73	13.7
2011-04-21	6.46517	4.15	8.63
2011-04-22	6.83842	-1.51	15.23
2011-04-23	7.80817	-1.06	17.14
2011-04-24	10.1387	1.17	19.42
2011-04-25	7.91275	5.4	10.6
2011-04-26	5.678	3.31	9.42
2011-04-27	7.61825	-1.06	17.14
2011-04-28	11.8359	2.46	20.95
2011-04-29	5.36008	2.03	12.16
2011-04-30	4.92467	-0.61	11.38
2011-05-01	6.13317	-0.16	16
2011-05-02	11.5713	-0.16	35.27
2011-05-03	9.69867	4.99	16.38
2011-05-04	10.3963	-0.61	22.09
2011-05-05	14.3823	2.03	25.95
2011-05-06	18.315	9.03	28.31
2011-05-07	18.5528	9.82	28.7
2011-05-08	10.5452	7.83	15.62
2011-05-09	5.87717	4.15	7.83
2011-05-10	7.9775	4.15	12.93
2011-05-11	13.1184	5.81	24.01
2011-05-12	16.5404	5.4	28.31
2011-05-13	20.097	9.03	31.93
2011-05-14	19.4549	14.85	25.56
2011-05-15	16.9868	9.42	25.56
2011-05-16	12.1486	6.62	18.28
2011-05-17	10.2098	5.4	17.14
2011-05-18	9.3945	5.4	15.62
2011-05-19	9.93817	6.62	15.23
2011-05-20	11.616	6.62	16
2011-05-21	16.5111	8.23	25.17
2011-05-22	16.2486	10.6	24.01
2011-05-23	16.0253	9.82	24.4
2011-05-24	12.7877	7.83	19.04
2011-05-25	16.4898	5.81	26.73
2011-05-26	13.3213	7.03	20.57
2011-05-27	13.0342	5.81	20.19
2011-05-28	12.2487	6.22	22.09
2011-05-29	8.99975	4.57	14.47
2011-05-30	8.66425	2.89	13.7
2011-05-31	15.2778	4.99	26.73
2011-06-01	20.1004	11.77	29.1
2011-06-02	23.1555	22.48	23.63
2011-06-03	22.7832	22.09	23.63
2011-06-04	22.8592	22.09	23.63
2011-06-05	23.2903	22.09	24.4
2011-06-06	23.671	22.48	25.17
2011-06-07	23.2928	22.48	24.4
2011-06-08	23.0663	22.09	24.4
2011-06-09	22.6903	22.09	23.63
2011-06-10	22.8172	21.71	24.01
2011-06-11	23.0877	22.48	24.01
2011-06-12	22.8296	22.48	23.63
2011-06-13	23.0692	22.09	24.4
2011-06-14	23.2186	22.09	25.95
